# Supplementary material for: Rapid Dopaminergic Modulation of the Fish Hypothalamic Transcriptome and Proteome
Source: PLoS One. 2010 Aug 20;5(8):e12338. doi: 10.1371/journal.pone.0012338 (PMC2924890; doi:10.1371/journal.pone.0012338)
Supplement: Dataset S1 — The total number of peptide spectra detected in the goldfish hypothalamus (2.92 MB XLS) [file pone.0012338.s007.xls]

## Sheet: Peptides
Dataset S1: All goldfish peptides identified in the hypothalamus by iTraq
Protein is the name of the protein identified, with the annotated species in brackets.
%Cov is the coverage of the protein by all peptides dientified for that protein
Annotation is whether peptide was used for quantitation and if not, why was it not used.
Conf is the confidence level of the peptide being assigned to that protein
Sequence is peptide sequence
Modifications provides information on the modificaitons of the peptides identified
Accession	Protein	%Cov	Annotation	Conf	Sequence	Modifications
gi|148596963; gi|125630788	spectrin alpha 2 [Danio rerio] ; alpha II-spectrin [Danio rerio]	35.6452	no quant	99	ALINADELANDVAGAEALLDR	iTRAQ4plex@N-term
gi|148596963; gi|125630788	spectrin alpha 2 [Danio rerio] ; alpha II-spectrin [Danio rerio]	35.6452	auto - shared MS/MS	99	CTELNTAWSSLVGR	iTRAQ4plex@N-term; Methylthio(C)@1
gi|148596963; gi|125630788	spectrin alpha 2 [Danio rerio] ; alpha II-spectrin [Danio rerio]	35.6452	no quant - weak signal	99	DCEQAENWMAAR	iTRAQ4plex@N-term; Methylthio(C)@2
gi|148596963; gi|125630788	spectrin alpha 2 [Danio rerio] ; alpha II-spectrin [Danio rerio]	35.6452	no quant - weak signal	99	DLAALGDK	iTRAQ4plex@N-term; iTRAQ4plex(K)@8
gi|148596963; gi|125630788	spectrin alpha 2 [Danio rerio] ; alpha II-spectrin [Danio rerio]	35.6452	no quant - weak signal	99	DLASVQALLR	iTRAQ4plex@N-term
gi|148596963; gi|125630788	spectrin alpha 2 [Danio rerio] ; alpha II-spectrin [Danio rerio]	35.6452	auto - shared MS/MS	99	DLMSWINGIR	iTRAQ4plex@N-term; Deamidated(N)@7
gi|148596963; gi|125630788	spectrin alpha 2 [Danio rerio] ; alpha II-spectrin [Danio rerio]	35.6452	no quant - weak signal	99	DLNGQADSLMASNAFDTSQVK	iTRAQ4plex@N-term; Deamidated(N)@3; iTRAQ4plex(K)@21
gi|148596963; gi|125630788	spectrin alpha 2 [Danio rerio] ; alpha II-spectrin [Danio rerio]	35.6452	no quant - weak signal	99	DLTGVQNLR	iTRAQ4plex@N-term
gi|148596963; gi|125630788	spectrin alpha 2 [Danio rerio] ; alpha II-spectrin [Danio rerio]	35.6452	auto	99	DVDEIEAWISEK	iTRAQ4plex@N-term; iTRAQ4plex(K)@12
gi|148596963; gi|125630788	spectrin alpha 2 [Danio rerio] ; alpha II-spectrin [Danio rerio]	35.6452	auto - shared MS/MS	99	DVTGAEALLER	iTRAQ4plex@N-term
gi|148596963; gi|125630788	spectrin alpha 2 [Danio rerio] ; alpha II-spectrin [Danio rerio]	35.6452	auto - shared MS/MS	99	EANELQQWINEK	iTRAQ4plex@N-term; iTRAQ4plex(K)@12
gi|148596963; gi|125630788	spectrin alpha 2 [Danio rerio] ; alpha II-spectrin [Danio rerio]	35.6452	auto	99	EIPSAFDFVEFTR	iTRAQ4plex@N-term
gi|148596963; gi|125630788	spectrin alpha 2 [Danio rerio] ; alpha II-spectrin [Danio rerio]	35.6452	auto - shared MS/MS	99	ESALTNEEVGSDLEQVEVLQK	iTRAQ4plex@N-term; iTRAQ4plex(K)@21
gi|148596963; gi|125630788	spectrin alpha 2 [Danio rerio] ; alpha II-spectrin [Danio rerio]	35.6452	auto - shared MS/MS	99	GEAMIDEGHFAGEDVK	iTRAQ4plex@N-term; Methyl(E)@7; iTRAQ4plex(K)@16
gi|148596963; gi|125630788	spectrin alpha 2 [Danio rerio] ; alpha II-spectrin [Danio rerio]	35.6452	no quant - weak signal	99	GEIDAHEDSFK	iTRAQ4plex@N-term; iTRAQ4plex(K)@11
gi|148596963; gi|125630788	spectrin alpha 2 [Danio rerio] ; alpha II-spectrin [Danio rerio]	35.6452	no quant - weak signal	99	GVIDTGNALIQR	iTRAQ4plex@N-term
gi|148596963; gi|125630788	spectrin alpha 2 [Danio rerio] ; alpha II-spectrin [Danio rerio]	35.6452	auto - shared MS/MS	99	IDGITIQAR	iTRAQ4plex@N-term
gi|148596963; gi|125630788	spectrin alpha 2 [Danio rerio] ; alpha II-spectrin [Danio rerio]	35.6452	no quant - weak signal	99	KLSDDNTIGQEEIQQR	iTRAQ4plex@N-term; iTRAQ4plex(K)@1
gi|148596963; gi|125630788	spectrin alpha 2 [Danio rerio] ; alpha II-spectrin [Danio rerio]	35.6452	no quant - weak signal	99	LLVSSEDYGR	iTRAQ4plex@N-term
gi|148596963; gi|125630788	spectrin alpha 2 [Danio rerio] ; alpha II-spectrin [Danio rerio]	35.6452	no quant - weak signal	99	LNALDEQWQFLVNK	iTRAQ4plex@N-term; iTRAQ4plex(K)@14
gi|148596963; gi|125630788	spectrin alpha 2 [Danio rerio] ; alpha II-spectrin [Danio rerio]	35.6452	auto - shared MS/MS	99	LNLVGSEDYGDTLAAVQGLLK	iTRAQ4plex@N-term; iTRAQ4plex(K)@21
gi|148596963; gi|125630788	spectrin alpha 2 [Danio rerio] ; alpha II-spectrin [Danio rerio]	35.6452	no quant - weak signal	99	LQTATDESYKDPTNIQLSK	iTRAQ4plex@N-term; iTRAQ4plex(K)@10; iTRAQ4plex(K)@19
gi|148596963; gi|125630788	spectrin alpha 2 [Danio rerio] ; alpha II-spectrin [Danio rerio]	35.6452	no quant - weak signal	99	LSDDNTIGQEEIQQR	iTRAQ4plex@N-term
gi|148596963; gi|125630788	spectrin alpha 2 [Danio rerio] ; alpha II-spectrin [Danio rerio]	35.6452	no quant - weak signal	99	NQALNTDNYGHDLASVQALQR	iTRAQ4plex@N-term
gi|148596963; gi|125630788	spectrin alpha 2 [Danio rerio] ; alpha II-spectrin [Danio rerio]	35.6452	auto - shared MS/MS	99	NTTGVTEEALK	iTRAQ4plex@N-term; iTRAQ4plex(K)@11
gi|148596963; gi|125630788	spectrin alpha 2 [Danio rerio] ; alpha II-spectrin [Danio rerio]	35.6452	auto	99	QETFDAGLQAFQQEGITNITALK	iTRAQ4plex@N-term; iTRAQ4plex(K)@23
gi|148596963; gi|125630788	spectrin alpha 2 [Danio rerio] ; alpha II-spectrin [Danio rerio]	35.6452	auto - shared MS/MS	99	SLQQLAEDR	iTRAQ4plex@N-term
gi|148596963; gi|125630788	spectrin alpha 2 [Danio rerio] ; alpha II-spectrin [Danio rerio]	35.6452	auto	99	SSEEIESAFR	iTRAQ4plex@N-term
gi|148596963; gi|125630788	spectrin alpha 2 [Danio rerio] ; alpha II-spectrin [Danio rerio]	35.6452	no quant - weak signal	99	SSLSSAEADFSQLAELDR	iTRAQ4plex@N-term; Ser->Asn@11
gi|148596963; gi|125630788	spectrin alpha 2 [Danio rerio] ; alpha II-spectrin [Danio rerio]	35.6452	no quant - weak signal	99	STDEAGQALLNTGHYASEEVK	iTRAQ4plex@N-term; iTRAQ4plex(K)@21
gi|148596963; gi|125630788	spectrin alpha 2 [Danio rerio] ; alpha II-spectrin [Danio rerio]	35.6452	no quant - weak signal	99	VLELERAAAQR	iTRAQ4plex@N-term; Arg->Ser@6
gi|148596963; gi|125630788	spectrin alpha 2 [Danio rerio] ; alpha II-spectrin [Danio rerio]	35.6452	auto	99	VLETADDIQER	iTRAQ4plex@N-term; Thr->Ser@4
gi|148596963; gi|125630788	spectrin alpha 2 [Danio rerio] ; alpha II-spectrin [Danio rerio]	35.6452	auto - shared MS/MS	98	ENLLDEQGSIGLR	iTRAQ4plex@N-term; Asp->Asn@5; Gly->Ala@11
gi|148596963; gi|125630788	spectrin alpha 2 [Danio rerio] ; alpha II-spectrin [Danio rerio]	35.6452	auto - shared MS/MS	98	TATDEAYKDPSNLQGK	iTRAQ4plex@N-term; iTRAQ4plex(K)@8; iTRAQ4plex(K)@16
gi|148596963; gi|125630788	spectrin alpha 2 [Danio rerio] ; alpha II-spectrin [Danio rerio]	35.6452	auto - shared MS/MS	97	ADVVESWIGEK	iTRAQ4plex@N-term; iTRAQ4plex(K)@11
gi|148596963; gi|125630788	spectrin alpha 2 [Danio rerio] ; alpha II-spectrin [Danio rerio]	35.6452	auto - shared MS/MS	97	DLSSVQTLLTK	iTRAQ4plex@N-term; iTRAQ4plex(K)@11
gi|148596963; gi|125630788	spectrin alpha 2 [Danio rerio] ; alpha II-spectrin [Danio rerio]	35.6452	auto - shared MS/MS	97	DVEDEETWIR	iTRAQ4plex@N-term
gi|148596963; gi|125630788	spectrin alpha 2 [Danio rerio] ; alpha II-spectrin [Danio rerio]	35.6452	no quant - weak signal	97	EKEQLMASDDFGR	iTRAQ4plex@N-term; iTRAQ4plex(K)@2
gi|148596963; gi|125630788	spectrin alpha 2 [Danio rerio] ; alpha II-spectrin [Danio rerio]	35.6452	no quant - weak signal	97	LLEAQDHFR	iTRAQ4plex@N-term
gi|148596963; gi|125630788	spectrin alpha 2 [Danio rerio] ; alpha II-spectrin [Danio rerio]	35.6452	auto	96	LIQSHPEAVDDIQEK	iTRAQ4plex@N-term; iTRAQ4plex(K)@15
gi|148596963; gi|125630788	spectrin alpha 2 [Danio rerio] ; alpha II-spectrin [Danio rerio]	35.6452	no quant - weak signal	94	VNDVCSNGDELVK	iTRAQ4plex@N-term; Methylthio(C)@5; Deamidated(N)@7; Val->Leu@12; Lys->Arg@13
gi|148596963; gi|125630788	spectrin alpha 2 [Danio rerio] ; alpha II-spectrin [Danio rerio]	35.6452	auto - shared MS/MS	91	ITALDEFATK	iTRAQ4plex@N-term; iTRAQ4plex(K)@10
gi|148596963; gi|125630788	spectrin alpha 2 [Danio rerio] ; alpha II-spectrin [Danio rerio]	35.6452	auto	91	LTQENHPEAELILK	iTRAQ4plex@N-term; iTRAQ4plex(K)@14
gi|148596963; gi|125630788	spectrin alpha 2 [Danio rerio] ; alpha II-spectrin [Danio rerio]	35.6452	auto - shared MS/MS	88	DVDETISWIK	iTRAQ4plex@N-term; iTRAQ4plex(K)@10
gi|148596963; gi|125630788	spectrin alpha 2 [Danio rerio] ; alpha II-spectrin [Danio rerio]	35.6452	auto - shared MS/MS	84	DLIGVQNLLK	iTRAQ4plex@N-term; iTRAQ4plex(K)@10
gi|148596963; gi|125630788	spectrin alpha 2 [Danio rerio] ; alpha II-spectrin [Danio rerio]	35.6452	auto	75	DLTSVQNLQK	iTRAQ4plex@N-term; iTRAQ4plex(K)@10
gi|148596963; gi|125630788	spectrin alpha 2 [Danio rerio] ; alpha II-spectrin [Danio rerio]	35.6452	auto - shared MS/MS	61	QQNFNTGIK	iTRAQ4plex@N-term; iTRAQ4plex(K)@9
gi|148596963; gi|125630788	spectrin alpha 2 [Danio rerio] ; alpha II-spectrin [Danio rerio]	35.6452	no quant - weak signal	58	DADETKEWIEEK	iTRAQ4plex@N-term; iTRAQ4plex(K)@6; iTRAQ4plex(K)@12
gi|148596963; gi|125630788	spectrin alpha 2 [Danio rerio] ; alpha II-spectrin [Danio rerio]	35.6452	no quant - weak signal	57	AGTFLAFEQFGQQLLAR	iTRAQ4plex@N-term; Leu->Gln@5
gi|148596963; gi|125630788	spectrin alpha 2 [Danio rerio] ; alpha II-spectrin [Danio rerio]	35.6452	auto - shared MS/MS	43	GLVSSDELAK	iTRAQ4plex@N-term; iTRAQ4plex(K)@10
gi|148596963; gi|125630788	spectrin alpha 2 [Danio rerio] ; alpha II-spectrin [Danio rerio]	35.6452	auto	42	DLTSWVTEMK	iTRAQ4plex@N-term; iTRAQ4plex(K)@10
gi|148596963; gi|125630788	spectrin alpha 2 [Danio rerio] ; alpha II-spectrin [Danio rerio]	35.6452	auto - shared MS/MS	36	LQQLFR	iTRAQ4plex@N-term
gi|148596963; gi|125630788	spectrin alpha 2 [Danio rerio] ; alpha II-spectrin [Danio rerio]	35.6452	auto - shared MS/MS	16	LLEATELK	iTRAQ4plex@N-term; iTRAQ4plex(K)@8
gi|148596963; gi|125630788	spectrin alpha 2 [Danio rerio] ; alpha II-spectrin [Danio rerio]	35.6452	no quant	13.7255	ELVLALYDYQEK	Glu->pyro-Glu@N-term; iTRAQ4plex(K)@12
gi|148596963; gi|125630788	spectrin alpha 2 [Danio rerio] ; alpha II-spectrin [Danio rerio]	35.6452	no quant - weak signal	10	QFQDAGHFDADNIR	iTRAQ4plex@N-term; Methyl(D)@4
gi|148596963; gi|125630788	spectrin alpha 2 [Danio rerio] ; alpha II-spectrin [Danio rerio]	35.6452	no quant	9.10422	RDELITNWEQIQ	iTRAQ4plex@N-term; Gln->Arg@12
gi|148596963; gi|125630788	spectrin alpha 2 [Danio rerio] ; alpha II-spectrin [Danio rerio]	35.6452	auto - shared MS/MS	7.72947	LQIASDENYKDPSNLQGK	iTRAQ4plex@N-term; iTRAQ4plex(K)@10; iTRAQ4plex(K)@18
gi|148596963; gi|125630788	spectrin alpha 2 [Danio rerio] ; alpha II-spectrin [Danio rerio]	35.6452	auto - shared MS/MS	4.38272	EAELILK	iTRAQ4plex@N-term; iTRAQ4plex(K)@7
gi|148596963; gi|125630788	spectrin alpha 2 [Danio rerio] ; alpha II-spectrin [Danio rerio]	35.6452	no quant - weak signal	3.47222	DLAALNDK	iTRAQ4plex@N-term; Asn->Gly@6; iTRAQ4plex(K)@8
gi|148596963; gi|125630788	spectrin alpha 2 [Danio rerio] ; alpha II-spectrin [Danio rerio]	35.6452	auto - shared MS/MS	2.48538	DLLLQK	iTRAQ4plex@N-term; iTRAQ4plex(K)@6
gi|148596963; gi|125630788	spectrin alpha 2 [Danio rerio] ; alpha II-spectrin [Danio rerio]	35.6452	no quant - weak signal	0.953984	MDISGVK	Protein Terminal Acetyl@N-term; iTRAQ4plex(K)@7
gi|148596963; gi|125630788	spectrin alpha 2 [Danio rerio] ; alpha II-spectrin [Danio rerio]	35.6452	no quant - weak signal	0.785634	DDVATRRDALLSR	iTRAQ4plex@N-term; Oxidation(D)@1; iTRAQ4plex(T)@5; Deamidated(R)@6; Deamidated(R)@7
gi|148596963; gi|125630788	spectrin alpha 2 [Danio rerio] ; alpha II-spectrin [Danio rerio]	35.6452	auto - shared MS/MS	0.510662	DLASVQALQR	iTRAQ4plex@N-term; Gln->Leu@9
gi|148596963; gi|125630788	spectrin alpha 2 [Danio rerio] ; alpha II-spectrin [Danio rerio]	35.6452	no quant - weak signal	0	AAHEERVNEVNQAAGK	iTRAQ4plex@N-term; Deamidated(N)@8; Deamidated(N)@11; iTRAQ4plex(K)@16
gi|148596963; gi|125630788	spectrin alpha 2 [Danio rerio] ; alpha II-spectrin [Danio rerio]	35.6452	auto - low confidence	0	AAHEERVNEVNQAAGK	iTRAQ4plex@N-term; Deamidated(N)@11; iTRAQ4plex(K)@16
gi|148596963; gi|125630788	spectrin alpha 2 [Danio rerio] ; alpha II-spectrin [Danio rerio]	35.6452	no quant	0	AGTFLAFEQFGQQLLAR	No iTRAQ4plex@N-term; Thr->Arg@3
gi|148596963; gi|125630788	spectrin alpha 2 [Danio rerio] ; alpha II-spectrin [Danio rerio]	35.6452	no quant	99	ALINADELANDVAGAEALLDR	iTRAQ4plex@N-term; Deamidated(N)@10
gi|148596963; gi|125630788	spectrin alpha 2 [Danio rerio] ; alpha II-spectrin [Danio rerio]	35.6452	no quant - weak signal	0	CTELNTAWSSLVGR	iTRAQ4plex@N-term; Methylthio(C)@1
gi|148596963; gi|125630788	spectrin alpha 2 [Danio rerio] ; alpha II-spectrin [Danio rerio]	35.6452	no quant - weak signal	0	DAVNGRFGK	iTRAQ4plex@N-term; Dehydrated(D)@1; iTRAQ4plex(K)@9
gi|148596963; gi|125630788	spectrin alpha 2 [Danio rerio] ; alpha II-spectrin [Danio rerio]	35.6452	auto - low confidence	0	DFVEFTR	iTRAQ4plex@N-term
gi|148596963; gi|125630788	spectrin alpha 2 [Danio rerio] ; alpha II-spectrin [Danio rerio]	35.6452	auto - shared MS/MS	89	DLAALGDK	iTRAQ4plex@N-term; iTRAQ4plex(K)@8
gi|148596963; gi|125630788	spectrin alpha 2 [Danio rerio] ; alpha II-spectrin [Danio rerio]	35.6452	no quant	0	DLAALGDK	iTRAQ4plex@N-term; iTRAQ4plex(K)@8
gi|148596963; gi|125630788	spectrin alpha 2 [Danio rerio] ; alpha II-spectrin [Danio rerio]	35.6452	auto - low confidence	0	DLAALGDK	iTRAQ4plex@N-term; iTRAQ4plex(K)@8
gi|148596963; gi|125630788	spectrin alpha 2 [Danio rerio] ; alpha II-spectrin [Danio rerio]	35.6452	auto - shared MS/MS	3.47222	DLAALNDK	iTRAQ4plex@N-term; Asn->Gly@6; iTRAQ4plex(K)@8
gi|148596963; gi|125630788	spectrin alpha 2 [Danio rerio] ; alpha II-spectrin [Danio rerio]	35.6452	no quant - weak signal	0	DLAALNDK	iTRAQ4plex@N-term; Oxidation(N)@6; iTRAQ4plex(K)@8
gi|148596963; gi|125630788	spectrin alpha 2 [Danio rerio] ; alpha II-spectrin [Danio rerio]	35.6452	auto - shared MS/MS	99	DLASVQALLR	iTRAQ4plex@N-term
gi|148596963; gi|125630788	spectrin alpha 2 [Danio rerio] ; alpha II-spectrin [Danio rerio]	35.6452	auto - low confidence	0	DLASVQALLR	No iTRAQ4plex@N-term
gi|148596963; gi|125630788	spectrin alpha 2 [Danio rerio] ; alpha II-spectrin [Danio rerio]	35.6452	auto - low confidence	0	DLDDEESWIK	iTRAQ4plex@N-term; iTRAQ4plex(K)@10
gi|148596963; gi|125630788	spectrin alpha 2 [Danio rerio] ; alpha II-spectrin [Danio rerio]	35.6452	no quant - weak signal	0.994152	DLLLQK	iTRAQ4plex@N-term; iTRAQ4plex(K)@6
gi|148596963; gi|125630788	spectrin alpha 2 [Danio rerio] ; alpha II-spectrin [Danio rerio]	35.6452	no quant - weak signal	0	DLMSWINGIR	iTRAQ4plex@N-term
gi|148596963; gi|125630788	spectrin alpha 2 [Danio rerio] ; alpha II-spectrin [Danio rerio]	35.6452	auto - low confidence	0	DLSSVQTLLTK	iTRAQ4plex@N-term; iTRAQ4plex(K)@11
gi|148596963; gi|125630788	spectrin alpha 2 [Danio rerio] ; alpha II-spectrin [Danio rerio]	35.6452	auto - shared MS/MS	99	DLTGVQNLR	iTRAQ4plex@N-term
gi|148596963; gi|125630788	spectrin alpha 2 [Danio rerio] ; alpha II-spectrin [Danio rerio]	35.6452	auto - low confidence	0	DLTGVQNLR	iTRAQ4plex@N-term; Oxidation(D)@1; Oxidation(R)@9
gi|148596963; gi|125630788	spectrin alpha 2 [Danio rerio] ; alpha II-spectrin [Danio rerio]	35.6452	auto - low confidence	0	DLTSVQNLQK	iTRAQ4plex@N-term; Oxidation(D)@1; Deamidated(N)@7; Deamidated(Q)@9; iTRAQ4plex(K)@10
gi|148596963; gi|125630788	spectrin alpha 2 [Danio rerio] ; alpha II-spectrin [Danio rerio]	35.6452	no quant - weak signal	0	DVDETISWIK	iTRAQ4plex@N-term; iTRAQ4plex(K)@10
gi|148596963; gi|125630788	spectrin alpha 2 [Danio rerio] ; alpha II-spectrin [Danio rerio]	35.6452	no quant - weak signal	0	DVDETISWIK	iTRAQ4plex@N-term; iTRAQ4plex(K)@10
gi|148596963; gi|125630788	spectrin alpha 2 [Danio rerio] ; alpha II-spectrin [Danio rerio]	35.6452	no quant	0	DVDETISWIK	iTRAQ4plex@N-term; iTRAQ4plex(K)@10
gi|148596963; gi|125630788	spectrin alpha 2 [Danio rerio] ; alpha II-spectrin [Danio rerio]	35.6452	no quant - weak signal	0	DVDETISWIK	iTRAQ4plex@N-term; iTRAQ4plex(K)@10
gi|148596963; gi|125630788	spectrin alpha 2 [Danio rerio] ; alpha II-spectrin [Danio rerio]	35.6452	no quant	0	DVDETISWIK	iTRAQ4plex@N-term; iTRAQ4plex(K)@10
gi|148596963; gi|125630788	spectrin alpha 2 [Danio rerio] ; alpha II-spectrin [Danio rerio]	35.6452	no quant	0	DVDETISWIK	iTRAQ4plex@N-term; iTRAQ4plex(K)@10
gi|148596963; gi|125630788	spectrin alpha 2 [Danio rerio] ; alpha II-spectrin [Danio rerio]	35.6452	no quant	0	DVDETISWIK	iTRAQ4plex@N-term; iTRAQ4plex(K)@10
gi|148596963; gi|125630788	spectrin alpha 2 [Danio rerio] ; alpha II-spectrin [Danio rerio]	35.6452	auto - shared MS/MS	3.94444	EAELILK	iTRAQ4plex@N-term; iTRAQ4plex(K)@7
gi|148596963; gi|125630788	spectrin alpha 2 [Danio rerio] ; alpha II-spectrin [Danio rerio]	35.6452	auto - low confidence	0.438272	EAELILK	iTRAQ4plex@N-term; iTRAQ4plex(K)@7
gi|148596963; gi|125630788	spectrin alpha 2 [Danio rerio] ; alpha II-spectrin [Danio rerio]	35.6452	auto - low confidence	0.438272	EAELILK	iTRAQ4plex@N-term; iTRAQ4plex(K)@7
gi|148596963; gi|125630788	spectrin alpha 2 [Danio rerio] ; alpha II-spectrin [Danio rerio]	35.6452	auto - low confidence	0	EEIRALR	iTRAQ4plex@N-term
gi|148596963; gi|125630788	spectrin alpha 2 [Danio rerio] ; alpha II-spectrin [Danio rerio]	35.6452	auto - low confidence	0	EFSMMFK	iTRAQ4plex@N-term; iTRAQ4plex(K)@7
gi|148596963; gi|125630788	spectrin alpha 2 [Danio rerio] ; alpha II-spectrin [Danio rerio]	35.6452	no quant - weak signal	33	EKEQLMASDDFGR	iTRAQ4plex@N-term; iTRAQ4plex(K)@2; Oxidation(M)@6
gi|148596963; gi|125630788	spectrin alpha 2 [Danio rerio] ; alpha II-spectrin [Danio rerio]	35.6452	no quant - weak signal	0	ELVLALYDYQEK	Glu->pyro-Glu@N-term; iTRAQ4plex(K)@12
gi|148596963; gi|125630788	spectrin alpha 2 [Danio rerio] ; alpha II-spectrin [Danio rerio]	35.6452	no quant - weak signal	0	ELVLALYDYQEK	Glu->pyro-Glu@N-term; iTRAQ4plex(K)@12
gi|148596963; gi|125630788	spectrin alpha 2 [Danio rerio] ; alpha II-spectrin [Danio rerio]	35.6452	auto - low confidence	0	ELVLALYDYQEK	Glu->pyro-Glu@N-term; iTRAQ4plex(K)@12
gi|148596963; gi|125630788	spectrin alpha 2 [Danio rerio] ; alpha II-spectrin [Danio rerio]	35.6452	no quant - weak signal	0	ENLLDEQGSIGLR	No iTRAQ4plex@N-term; Oxidation(D)@5
gi|148596963; gi|125630788	spectrin alpha 2 [Danio rerio] ; alpha II-spectrin [Danio rerio]	35.6452	no quant	0	EPIASSTNR	Glu->pyro-Glu@N-term
gi|148596963; gi|125630788	spectrin alpha 2 [Danio rerio] ; alpha II-spectrin [Danio rerio]	35.6452	no quant - weak signal	0	EQRRQEENDK	Glu->pyro-Glu@N-term; Deamidated(Q)@2; Oxidation(D)@9; iTRAQ4plex(K)@10
gi|148596963; gi|125630788	spectrin alpha 2 [Danio rerio] ; alpha II-spectrin [Danio rerio]	35.6452	no quant - weak signal	99	ESALTNEEVGSDLEQVEVLQK	iTRAQ4plex@N-term; Deamidated(N)@6; iTRAQ4plex(K)@21
gi|148596963; gi|125630788	spectrin alpha 2 [Danio rerio] ; alpha II-spectrin [Danio rerio]	35.6452	auto - low confidence	0	FMLFR	iTRAQ4plex@N-term
gi|148596963; gi|125630788	spectrin alpha 2 [Danio rerio] ; alpha II-spectrin [Danio rerio]	35.6452	auto - low confidence	0	FQFFR	iTRAQ4plex@N-term
gi|148596963; gi|125630788	spectrin alpha 2 [Danio rerio] ; alpha II-spectrin [Danio rerio]	35.6452	auto - low confidence	0	FQFFR	iTRAQ4plex@N-term
gi|148596963; gi|125630788	spectrin alpha 2 [Danio rerio] ; alpha II-spectrin [Danio rerio]	35.6452	no quant - weak signal	99	GEAMIDEGHFAGEDVK	iTRAQ4plex@N-term; Oxidation(M)@4; Methyl(D)@6; iTRAQ4plex(K)@16
gi|148596963; gi|125630788	spectrin alpha 2 [Danio rerio] ; alpha II-spectrin [Danio rerio]	35.6452	auto - shared MS/MS	98	GEAMIDEGHFAGEDVK	iTRAQ4plex@N-term; Oxidation(D)@6; Glu->Gln@7; iTRAQ4plex(K)@16
gi|148596963; gi|125630788	spectrin alpha 2 [Danio rerio] ; alpha II-spectrin [Danio rerio]	35.6452	auto	38	GEAMIDEGHFAGEDVK	iTRAQ4plex@N-term; Oxidation(D)@6; Glu->Gln@7; iTRAQ4plex(K)@16
gi|148596963; gi|125630788	spectrin alpha 2 [Danio rerio] ; alpha II-spectrin [Danio rerio]	35.6452	no quant - weak signal	0	GEIDAHEDSFKSTDEAGQALL	iTRAQ4plex@N-term; iTRAQ4plex(K)@11; Deamidated(Q)@18
gi|148596963; gi|125630788	spectrin alpha 2 [Danio rerio] ; alpha II-spectrin [Danio rerio]	35.6452	auto - low confidence	0	GLVSSDELAK	iTRAQ4plex@N-term; iTRAQ4plex(K)@10
gi|148596963; gi|125630788	spectrin alpha 2 [Danio rerio] ; alpha II-spectrin [Danio rerio]	35.6452	no quant - weak signal	99	GVIDTGNALIQR	iTRAQ4plex@N-term; Deamidated(N)@7
gi|148596963; gi|125630788	spectrin alpha 2 [Danio rerio] ; alpha II-spectrin [Danio rerio]	35.6452	auto - low confidence	0	IASSTNR	iTRAQ4plex@N-term
gi|148596963; gi|125630788	spectrin alpha 2 [Danio rerio] ; alpha II-spectrin [Danio rerio]	35.6452	no quant - weak signal	98	IDGITIQAR	iTRAQ4plex@N-term
gi|148596963; gi|125630788	spectrin alpha 2 [Danio rerio] ; alpha II-spectrin [Danio rerio]	35.6452	auto - low confidence	0	IDGITIQAR	iTRAQ4plex@N-term; Deamidated(Q)@7
gi|148596963; gi|125630788	spectrin alpha 2 [Danio rerio] ; alpha II-spectrin [Danio rerio]	35.6452	auto - shared MS/MS	87	ITALDEFATK	iTRAQ4plex@N-term; iTRAQ4plex(K)@10
gi|148596963; gi|125630788	spectrin alpha 2 [Danio rerio] ; alpha II-spectrin [Danio rerio]	35.6452	no quant - weak signal	0	LIQSHPEAVDDIQEK	Formyl@N-term; Deamidated(Q)@13; iTRAQ4plex(K)@15
gi|148596963; gi|125630788	spectrin alpha 2 [Danio rerio] ; alpha II-spectrin [Danio rerio]	35.6452	no quant - weak signal	0	LIQSHPEAVDDIQEK	iTRAQ4plex@N-term; iTRAQ4plex(K)@15
gi|148596963; gi|125630788	spectrin alpha 2 [Danio rerio] ; alpha II-spectrin [Danio rerio]	35.6452	auto - shared MS/MS	99	LLVSSEDYGR	iTRAQ4plex@N-term
gi|148596963; gi|125630788	spectrin alpha 2 [Danio rerio] ; alpha II-spectrin [Danio rerio]	35.6452	no quant - weak signal	0	LLVSSEDYGR	iTRAQ4plex@N-term; Oxidation(Y)@8
gi|148596963; gi|125630788	spectrin alpha 2 [Danio rerio] ; alpha II-spectrin [Danio rerio]	35.6452	auto	99	LNLVGSEDYGDTLAAVQGLLK	iTRAQ4plex@N-term; iTRAQ4plex(K)@21
gi|148596963; gi|125630788	spectrin alpha 2 [Danio rerio] ; alpha II-spectrin [Danio rerio]	35.6452	no quant - weak signal	86	LNLVGSEDYGDTLAAVQGLLK	iTRAQ4plex@N-term; iTRAQ4plex(K)@21
gi|148596963; gi|125630788	spectrin alpha 2 [Danio rerio] ; alpha II-spectrin [Danio rerio]	35.6452	auto	58	LNLVGSEDYGDTLAAVQGLLK	iTRAQ4plex@N-term; iTRAQ4plex(K)@21
gi|148596963; gi|125630788	spectrin alpha 2 [Danio rerio] ; alpha II-spectrin [Danio rerio]	35.6452	auto - shared MS/MS	24	LNLVGSEDYGDTLAAVQGLLK	iTRAQ4plex@N-term; iTRAQ4plex(K)@21
gi|148596963; gi|125630788	spectrin alpha 2 [Danio rerio] ; alpha II-spectrin [Danio rerio]	35.6452	auto - shared MS/MS	1	LQQLFR	iTRAQ4plex@N-term; Deamidated(Q)@2; Deamidated(Q)@3; Arg->Lys@6; iTRAQ4plex(K)@6
gi|148596963; gi|125630788	spectrin alpha 2 [Danio rerio] ; alpha II-spectrin [Danio rerio]	35.6452	no quant - weak signal	0	LQQLFR	iTRAQ4plex@N-term; Deamidated(Q)@2; Oxidation(F)@5
gi|148596963; gi|125630788	spectrin alpha 2 [Danio rerio] ; alpha II-spectrin [Danio rerio]	35.6452	no quant - weak signal	0	LQQLFR	iTRAQ4plex@N-term; Deamidated(Q)@2; Oxidation(F)@5
gi|148596963; gi|125630788	spectrin alpha 2 [Danio rerio] ; alpha II-spectrin [Danio rerio]	35.6452	auto - low confidence	0	LQQLFR	iTRAQ4plex@N-term
gi|148596963; gi|125630788	spectrin alpha 2 [Danio rerio] ; alpha II-spectrin [Danio rerio]	35.6452	auto	78	LQTATDESYKDPTNIQLSK	iTRAQ4plex@N-term; iTRAQ4plex(K)@10; iTRAQ4plex(K)@19
gi|148596963; gi|125630788	spectrin alpha 2 [Danio rerio] ; alpha II-spectrin [Danio rerio]	35.6452	no quant	0	LQTATDESYKDPTNIQLSK	iTRAQ4plex@N-term; Deamidated(Q)@2; iTRAQ4plex(K)@10; Oxidation(P)@12; Deamidated(Q)@16; iTRAQ4plex(K)@19
gi|148596963; gi|125630788	spectrin alpha 2 [Danio rerio] ; alpha II-spectrin [Danio rerio]	35.6452	auto - shared MS/MS	99	LSDDNTIGQEEIQQR	iTRAQ4plex@N-term
gi|148596963; gi|125630788	spectrin alpha 2 [Danio rerio] ; alpha II-spectrin [Danio rerio]	35.6452	no quant	68	LSDDNTIGQEEIQQR	No iTRAQ4plex@N-term
gi|148596963; gi|125630788	spectrin alpha 2 [Danio rerio] ; alpha II-spectrin [Danio rerio]	35.6452	no quant	0	LSDDNTIGQEEIQQR	iTRAQ4plex@N-term; Oxidation(D)@3; Deamidated(N)@5; iTRAQ4plex(T)@6
gi|148596963; gi|125630788	spectrin alpha 2 [Danio rerio] ; alpha II-spectrin [Danio rerio]	35.6452	no quant - weak signal	0	LSDSLRLQQLFR	No iTRAQ4plex@N-term; Oxidation(R)@6; Deamidated(Q)@9
gi|148596963; gi|125630788	spectrin alpha 2 [Danio rerio] ; alpha II-spectrin [Danio rerio]	35.6452	auto - low confidence	0	MDISGVK	iTRAQ4plex@N-term; Oxidation(M)@1; Oxidation(D)@2; iTRAQ4plex(K)@7
gi|148596963; gi|125630788	spectrin alpha 2 [Danio rerio] ; alpha II-spectrin [Danio rerio]	35.6452	auto - low confidence	0	MDISGVK	iTRAQ4plex@N-term; Oxidation(D)@2; iTRAQ4plex(K)@7
gi|148596963; gi|125630788	spectrin alpha 2 [Danio rerio] ; alpha II-spectrin [Danio rerio]	35.6452	auto - low confidence	0	MDISGVK	iTRAQ4plex@N-term; Oxidation(D)@2; iTRAQ4plex(K)@7
gi|148596963; gi|125630788	spectrin alpha 2 [Danio rerio] ; alpha II-spectrin [Danio rerio]	35.6452	auto - low confidence	0	MDISGVK	iTRAQ4plex@N-term; Oxidation(D)@2; iTRAQ4plex(K)@7
gi|148596963; gi|125630788	spectrin alpha 2 [Danio rerio] ; alpha II-spectrin [Danio rerio]	35.6452	auto - low confidence	0	QFQDAGHFDADNIR	iTRAQ4plex@N-term; Deamidated(Q)@3
gi|148596963; gi|125630788	spectrin alpha 2 [Danio rerio] ; alpha II-spectrin [Danio rerio]	35.6452	no quant - weak signal	0	RWNQLLSNSAARKK	iTRAQ4plex@N-term; Oxidation(W)@2; Deamidated(N)@3; Deamidated(Q)@4; iTRAQ4plex(K)@13; iTRAQ4plex(K)@14
gi|148596963; gi|125630788	spectrin alpha 2 [Danio rerio] ; alpha II-spectrin [Danio rerio]	35.6452	auto - shared MS/MS	95	SLQQLAEDR	iTRAQ4plex@N-term
gi|148596963; gi|125630788	spectrin alpha 2 [Danio rerio] ; alpha II-spectrin [Danio rerio]	35.6452	no quant - weak signal	0	SMAAGRR	iTRAQ4plex@N-term
gi|148596963; gi|125630788	spectrin alpha 2 [Danio rerio] ; alpha II-spectrin [Danio rerio]	35.6452	no quant - weak signal	99	SSEEIESAFR	iTRAQ4plex@N-term
gi|148596963; gi|125630788	spectrin alpha 2 [Danio rerio] ; alpha II-spectrin [Danio rerio]	35.6452	auto	99	SSLSSAEADFSQLAELDR	iTRAQ4plex@N-term
gi|148596963; gi|125630788	spectrin alpha 2 [Danio rerio] ; alpha II-spectrin [Danio rerio]	35.6452	auto - shared MS/MS	96	TATDEAYKDPSNLQGK	iTRAQ4plex@N-term; iTRAQ4plex(K)@8; iTRAQ4plex(K)@16
gi|148596963; gi|125630788	spectrin alpha 2 [Danio rerio] ; alpha II-spectrin [Danio rerio]	35.6452	no quant - weak signal	4	VLETADDIQER	iTRAQ4plex@N-term
gi|148596963; gi|125630788	spectrin alpha 2 [Danio rerio] ; alpha II-spectrin [Danio rerio]	35.6452	no quant - weak signal	0	VLETADDIQER	iTRAQ4plex@N-term; Oxidation(D)@6; Oxidation(D)@7
gi|148596963; gi|125630788	spectrin alpha 2 [Danio rerio] ; alpha II-spectrin [Danio rerio]	35.6452	no quant - weak signal	54	VNDVCSNGDELVK	iTRAQ4plex@N-term; Methylthio(C)@5; Deamidated(N)@7; Val->Leu@12; Lys->Arg@13
gi|148596963; gi|125630788	spectrin alpha 2 [Danio rerio] ; alpha II-spectrin [Danio rerio]	35.6452	no quant - weak signal	0	VNTLGGEADRLQQTH	iTRAQ4plex@N-term; Oxidation(H)@15
gi|9789571; gi|39645424; gi|18858295; gi|16197634	Na+/K+ ATPase alpha subunit isoform 1 [Danio rerio] ; ATPase, Na+/K+ transporting, alpha 1 polypeptide [Danio rerio] ; ATPase, Na+/K+ transporting, alpha 1 polypeptide [Danio rerio] ; Na+/K+ ATPase alpha1B1 subunit [Danio rerio]	46.6926	auto - shared MS/MS	99	AAVPDAVGK	iTRAQ4plex@N-term; iTRAQ4plex(K)@9
gi|9789571; gi|39645424; gi|18858295; gi|16197634	Na+/K+ ATPase alpha subunit isoform 1 [Danio rerio] ; ATPase, Na+/K+ transporting, alpha 1 polypeptide [Danio rerio] ; ATPase, Na+/K+ transporting, alpha 1 polypeptide [Danio rerio] ; Na+/K+ ATPase alpha1B1 subunit [Danio rerio]	46.6926	no quant - weak signal	99	ADIGVAMGIAGSDVSK	iTRAQ4plex@N-term; iTRAQ4plex(K)@16
gi|9789571; gi|39645424; gi|18858295; gi|16197634	Na+/K+ ATPase alpha subunit isoform 1 [Danio rerio] ; ATPase, Na+/K+ transporting, alpha 1 polypeptide [Danio rerio] ; ATPase, Na+/K+ transporting, alpha 1 polypeptide [Danio rerio] ; Na+/K+ ATPase alpha1B1 subunit [Danio rerio]	46.6926	auto	99	AVFLAEQENIPILK	iTRAQ4plex@N-term; Ile->Phe@10; iTRAQ4plex(K)@14
gi|9789571; gi|39645424; gi|18858295; gi|16197634	Na+/K+ ATPase alpha subunit isoform 1 [Danio rerio] ; ATPase, Na+/K+ transporting, alpha 1 polypeptide [Danio rerio] ; ATPase, Na+/K+ transporting, alpha 1 polypeptide [Danio rerio] ; Na+/K+ ATPase alpha1B1 subunit [Danio rerio]	46.6926	no quant - weak signal	99	CSSILIQGK	iTRAQ4plex@N-term; Methylthio(C)@1; iTRAQ4plex(K)@9
gi|9789571; gi|39645424; gi|18858295; gi|16197634	Na+/K+ ATPase alpha subunit isoform 1 [Danio rerio] ; ATPase, Na+/K+ transporting, alpha 1 polypeptide [Danio rerio] ; ATPase, Na+/K+ transporting, alpha 1 polypeptide [Danio rerio] ; Na+/K+ ATPase alpha1B1 subunit [Danio rerio]	46.6926	auto	99	DLSPEQLDDVLK	iTRAQ4plex@N-term; iTRAQ4plex(K)@12
gi|9789571; gi|39645424; gi|18858295; gi|16197634	Na+/K+ ATPase alpha subunit isoform 1 [Danio rerio] ; ATPase, Na+/K+ transporting, alpha 1 polypeptide [Danio rerio] ; ATPase, Na+/K+ transporting, alpha 1 polypeptide [Danio rerio] ; Na+/K+ ATPase alpha1B1 subunit [Danio rerio]	46.6926	no quant	99	DVAGDASESALLK	iTRAQ4plex@N-term; iTRAQ4plex(K)@13
gi|9789571; gi|39645424; gi|18858295; gi|16197634	Na+/K+ ATPase alpha subunit isoform 1 [Danio rerio] ; ATPase, Na+/K+ transporting, alpha 1 polypeptide [Danio rerio] ; ATPase, Na+/K+ transporting, alpha 1 polypeptide [Danio rerio] ; Na+/K+ ATPase alpha1B1 subunit [Danio rerio]	46.6926	no quant - weak signal	99	EQYELAATSEQGGK	iTRAQ4plex@N-term; iTRAQ4plex(K)@14
gi|9789571; gi|39645424; gi|18858295; gi|16197634	Na+/K+ ATPase alpha subunit isoform 1 [Danio rerio] ; ATPase, Na+/K+ transporting, alpha 1 polypeptide [Danio rerio] ; ATPase, Na+/K+ transporting, alpha 1 polypeptide [Danio rerio] ; Na+/K+ ATPase alpha1B1 subunit [Danio rerio]	46.6926	no quant - weak signal	99	GVGIISEGNETVEDIAAR	iTRAQ4plex@N-term; Deamidated(N)@9
gi|9789571; gi|39645424; gi|18858295; gi|16197634	Na+/K+ ATPase alpha subunit isoform 1 [Danio rerio] ; ATPase, Na+/K+ transporting, alpha 1 polypeptide [Danio rerio] ; ATPase, Na+/K+ transporting, alpha 1 polypeptide [Danio rerio] ; Na+/K+ ATPase alpha1B1 subunit [Danio rerio]	46.6926	auto - shared MS/MS	99	IATLASGLEVGR	iTRAQ4plex@N-term
gi|9789571; gi|39645424; gi|18858295; gi|16197634	Na+/K+ ATPase alpha subunit isoform 1 [Danio rerio] ; ATPase, Na+/K+ transporting, alpha 1 polypeptide [Danio rerio] ; ATPase, Na+/K+ transporting, alpha 1 polypeptide [Danio rerio] ; Na+/K+ ATPase alpha1B1 subunit [Danio rerio]	46.6926	auto - shared MS/MS	99	ISEIPFNSTNK	iTRAQ4plex@N-term; iTRAQ4plex(K)@11
gi|9789571; gi|39645424; gi|18858295; gi|16197634	Na+/K+ ATPase alpha subunit isoform 1 [Danio rerio] ; ATPase, Na+/K+ transporting, alpha 1 polypeptide [Danio rerio] ; ATPase, Na+/K+ transporting, alpha 1 polypeptide [Danio rerio] ; Na+/K+ ATPase alpha1B1 subunit [Danio rerio]	46.6926	no quant - weak signal	99	KADIGVAMGIAGSDVSK	iTRAQ4plex@N-term; Lys->Asp@1; Oxidation(D)@3; iTRAQ4plex(K)@17
gi|9789571; gi|39645424; gi|18858295; gi|16197634	Na+/K+ ATPase alpha subunit isoform 1 [Danio rerio] ; ATPase, Na+/K+ transporting, alpha 1 polypeptide [Danio rerio] ; ATPase, Na+/K+ transporting, alpha 1 polypeptide [Danio rerio] ; Na+/K+ ATPase alpha1B1 subunit [Danio rerio]	46.6926	auto - shared MS/MS	99	LIIVEGCQR	iTRAQ4plex@N-term; Methylthio(C)@7
gi|9789571; gi|39645424; gi|18858295; gi|16197634	Na+/K+ ATPase alpha subunit isoform 1 [Danio rerio] ; ATPase, Na+/K+ transporting, alpha 1 polypeptide [Danio rerio] ; ATPase, Na+/K+ transporting, alpha 1 polypeptide [Danio rerio] ; Na+/K+ ATPase alpha1B1 subunit [Danio rerio]	46.6926	auto - shared MS/MS	99	LNIPINEVNPR	iTRAQ4plex@N-term
gi|9789571; gi|39645424; gi|18858295; gi|16197634	Na+/K+ ATPase alpha subunit isoform 1 [Danio rerio] ; ATPase, Na+/K+ transporting, alpha 1 polypeptide [Danio rerio] ; ATPase, Na+/K+ transporting, alpha 1 polypeptide [Danio rerio] ; Na+/K+ ATPase alpha1B1 subunit [Danio rerio]	46.6926	no quant	99	NIAFFSTNCVEGTAR	iTRAQ4plex@N-term; Deamidated(N)@8; Methylthio(C)@9
gi|9789571; gi|39645424; gi|18858295; gi|16197634	Na+/K+ ATPase alpha subunit isoform 1 [Danio rerio] ; ATPase, Na+/K+ transporting, alpha 1 polypeptide [Danio rerio] ; ATPase, Na+/K+ transporting, alpha 1 polypeptide [Danio rerio] ; Na+/K+ ATPase alpha1B1 subunit [Danio rerio]	46.6926	auto - shared MS/MS	99	NLEAVETLGSTSTICSDK	iTRAQ4plex@N-term; Methylthio(C)@15; iTRAQ4plex(K)@18
gi|9789571; gi|39645424; gi|18858295; gi|16197634	Na+/K+ ATPase alpha subunit isoform 1 [Danio rerio] ; ATPase, Na+/K+ transporting, alpha 1 polypeptide [Danio rerio] ; ATPase, Na+/K+ transporting, alpha 1 polypeptide [Danio rerio] ; Na+/K+ ATPase alpha1B1 subunit [Danio rerio]	46.6926	auto - shared MS/MS	99	NLVPQQALVIR	iTRAQ4plex@N-term
gi|9789571; gi|39645424; gi|18858295; gi|16197634	Na+/K+ ATPase alpha subunit isoform 1 [Danio rerio] ; ATPase, Na+/K+ transporting, alpha 1 polypeptide [Danio rerio] ; ATPase, Na+/K+ transporting, alpha 1 polypeptide [Danio rerio] ; Na+/K+ ATPase alpha1B1 subunit [Danio rerio]	46.6926	no quant - weak signal	99	QAADMILLDDNFASIVTGVEEGR	iTRAQ4plex@N-term; Oxidation(M)@5
gi|9789571; gi|39645424; gi|18858295; gi|16197634	Na+/K+ ATPase alpha subunit isoform 1 [Danio rerio] ; ATPase, Na+/K+ transporting, alpha 1 polypeptide [Danio rerio] ; ATPase, Na+/K+ transporting, alpha 1 polypeptide [Danio rerio] ; Na+/K+ ATPase alpha1B1 subunit [Danio rerio]	46.6926	auto - shared MS/MS	99	QGAIVAVTGDGVNDSPALK	iTRAQ4plex@N-term; Deamidated(N)@13; iTRAQ4plex(K)@19
gi|9789571; gi|39645424; gi|18858295; gi|16197634	Na+/K+ ATPase alpha subunit isoform 1 [Danio rerio] ; ATPase, Na+/K+ transporting, alpha 1 polypeptide [Danio rerio] ; ATPase, Na+/K+ transporting, alpha 1 polypeptide [Danio rerio] ; Na+/K+ ATPase alpha1B1 subunit [Danio rerio]	46.6926	no quant - weak signal	99	QGAIVAVTGDGVNDSPALKK	iTRAQ4plex@N-term; iTRAQ4plex(K)@19; iTRAQ4plex(K)@20
gi|9789571; gi|39645424; gi|18858295; gi|16197634	Na+/K+ ATPase alpha subunit isoform 1 [Danio rerio] ; ATPase, Na+/K+ transporting, alpha 1 polypeptide [Danio rerio] ; ATPase, Na+/K+ transporting, alpha 1 polypeptide [Danio rerio] ; Na+/K+ ATPase alpha1B1 subunit [Danio rerio]	46.6926	auto - shared MS/MS	99	RDVAGDASESALLK	iTRAQ4plex@N-term; iTRAQ4plex(K)@14
gi|9789571; gi|39645424; gi|18858295; gi|16197634	Na+/K+ ATPase alpha subunit isoform 1 [Danio rerio] ; ATPase, Na+/K+ transporting, alpha 1 polypeptide [Danio rerio] ; ATPase, Na+/K+ transporting, alpha 1 polypeptide [Danio rerio] ; Na+/K+ ATPase alpha1B1 subunit [Danio rerio]	46.6926	auto - shared MS/MS	99	SSATWAALAR	iTRAQ4plex@N-term
gi|9789571; gi|39645424; gi|18858295; gi|16197634	Na+/K+ ATPase alpha subunit isoform 1 [Danio rerio] ; ATPase, Na+/K+ transporting, alpha 1 polypeptide [Danio rerio] ; ATPase, Na+/K+ transporting, alpha 1 polypeptide [Danio rerio] ; Na+/K+ ATPase alpha1B1 subunit [Danio rerio]	46.6926	no quant - weak signal	99	TPDFSNDNPLETR	iTRAQ4plex@N-term; Deamidated(N)@6
gi|9789571; gi|39645424; gi|18858295; gi|16197634	Na+/K+ ATPase alpha subunit isoform 1 [Danio rerio] ; ATPase, Na+/K+ transporting, alpha 1 polypeptide [Danio rerio] ; ATPase, Na+/K+ transporting, alpha 1 polypeptide [Danio rerio] ; Na+/K+ ATPase alpha1B1 subunit [Danio rerio]	46.6926	no quant - weak signal	99	VDNSSLTGESEPQTR	iTRAQ4plex@N-term; Deamidated(N)@3
gi|9789571; gi|39645424; gi|18858295; gi|16197634	Na+/K+ ATPase alpha subunit isoform 1 [Danio rerio] ; ATPase, Na+/K+ transporting, alpha 1 polypeptide [Danio rerio] ; ATPase, Na+/K+ transporting, alpha 1 polypeptide [Danio rerio] ; Na+/K+ ATPase alpha1B1 subunit [Danio rerio]	46.6926	auto - shared MS/MS	99	VIMVTGDHPITAK	iTRAQ4plex@N-term; iTRAQ4plex(K)@13
gi|9789571; gi|39645424; gi|18858295; gi|16197634	Na+/K+ ATPase alpha subunit isoform 1 [Danio rerio] ; ATPase, Na+/K+ transporting, alpha 1 polypeptide [Danio rerio] ; ATPase, Na+/K+ transporting, alpha 1 polypeptide [Danio rerio] ; Na+/K+ ATPase alpha1B1 subunit [Danio rerio]	46.6926	auto - shared MS/MS	98	EQPLDDEMK	iTRAQ4plex@N-term; iTRAQ4plex(K)@9
gi|9789571; gi|39645424; gi|18858295; gi|16197634	Na+/K+ ATPase alpha subunit isoform 1 [Danio rerio] ; ATPase, Na+/K+ transporting, alpha 1 polypeptide [Danio rerio] ; ATPase, Na+/K+ transporting, alpha 1 polypeptide [Danio rerio] ; Na+/K+ ATPase alpha1B1 subunit [Danio rerio]	46.6926	auto	98	LSLDELTR	iTRAQ4plex@N-term
gi|9789571; gi|39645424; gi|18858295; gi|16197634	Na+/K+ ATPase alpha subunit isoform 1 [Danio rerio] ; ATPase, Na+/K+ transporting, alpha 1 polypeptide [Danio rerio] ; ATPase, Na+/K+ transporting, alpha 1 polypeptide [Danio rerio] ; Na+/K+ ATPase alpha1B1 subunit [Danio rerio]	46.6926	auto - shared MS/MS	91	DMDELKK	iTRAQ4plex@N-term; iTRAQ4plex(K)@6; iTRAQ4plex(K)@7
gi|9789571; gi|39645424; gi|18858295; gi|16197634	Na+/K+ ATPase alpha subunit isoform 1 [Danio rerio] ; ATPase, Na+/K+ transporting, alpha 1 polypeptide [Danio rerio] ; ATPase, Na+/K+ transporting, alpha 1 polypeptide [Danio rerio] ; Na+/K+ ATPase alpha1B1 subunit [Danio rerio]	46.6926	auto - shared MS/MS	75	DGPNALTPPPTTPEWVK	iTRAQ4plex@N-term; iTRAQ4plex(K)@17
gi|9789571; gi|39645424; gi|18858295; gi|16197634	Na+/K+ ATPase alpha subunit isoform 1 [Danio rerio] ; ATPase, Na+/K+ transporting, alpha 1 polypeptide [Danio rerio] ; ATPase, Na+/K+ transporting, alpha 1 polypeptide [Danio rerio] ; Na+/K+ ATPase alpha1B1 subunit [Danio rerio]	46.6926	auto - shared MS/MS	66	REQYELAATSEQGGK	iTRAQ4plex@N-term; Carbamyl(R)@1; iTRAQ4plex(K)@15
gi|9789571; gi|39645424; gi|18858295; gi|16197634	Na+/K+ ATPase alpha subunit isoform 1 [Danio rerio] ; ATPase, Na+/K+ transporting, alpha 1 polypeptide [Danio rerio] ; ATPase, Na+/K+ transporting, alpha 1 polypeptide [Danio rerio] ; Na+/K+ ATPase alpha1B1 subunit [Danio rerio]	46.6926	auto - shared MS/MS	62	GREQYELAATSEQGGK	iTRAQ4plex@N-term; Glu->Asp@3; iTRAQ4plex(K)@16
gi|9789571; gi|39645424; gi|18858295; gi|16197634	Na+/K+ ATPase alpha subunit isoform 1 [Danio rerio] ; ATPase, Na+/K+ transporting, alpha 1 polypeptide [Danio rerio] ; ATPase, Na+/K+ transporting, alpha 1 polypeptide [Danio rerio] ; Na+/K+ ATPase alpha1B1 subunit [Danio rerio]	46.6926	no quant - weak signal	49	GGDRIPADLR	iTRAQ4plex@N-term
gi|9789571; gi|39645424; gi|18858295; gi|16197634	Na+/K+ ATPase alpha subunit isoform 1 [Danio rerio] ; ATPase, Na+/K+ transporting, alpha 1 polypeptide [Danio rerio] ; ATPase, Na+/K+ transporting, alpha 1 polypeptide [Danio rerio] ; Na+/K+ ATPase alpha1B1 subunit [Danio rerio]	46.6926	auto - shared MS/MS	49	NSVFQQGMK	iTRAQ4plex@N-term; iTRAQ4plex(K)@9
gi|9789571; gi|39645424; gi|18858295; gi|16197634	Na+/K+ ATPase alpha subunit isoform 1 [Danio rerio] ; ATPase, Na+/K+ transporting, alpha 1 polypeptide [Danio rerio] ; ATPase, Na+/K+ transporting, alpha 1 polypeptide [Danio rerio] ; Na+/K+ ATPase alpha1B1 subunit [Danio rerio]	46.6926	no quant - weak signal	44	DAFQNAYLELGGLGER	iTRAQ4plex@N-term
gi|9789571; gi|39645424; gi|18858295; gi|16197634	Na+/K+ ATPase alpha subunit isoform 1 [Danio rerio] ; ATPase, Na+/K+ transporting, alpha 1 polypeptide [Danio rerio] ; ATPase, Na+/K+ transporting, alpha 1 polypeptide [Danio rerio] ; Na+/K+ ATPase alpha1B1 subunit [Danio rerio]	46.6926	auto - shared MS/MS	19.157	EGREQYELAATSEQGGK	No iTRAQ4plex@N-term; Deamidated(R)@3; iTRAQ4plex(K)@17
gi|9789571; gi|39645424; gi|18858295; gi|16197634	Na+/K+ ATPase alpha subunit isoform 1 [Danio rerio] ; ATPase, Na+/K+ transporting, alpha 1 polypeptide [Danio rerio] ; ATPase, Na+/K+ transporting, alpha 1 polypeptide [Danio rerio] ; Na+/K+ ATPase alpha1B1 subunit [Danio rerio]	46.6926	auto - shared MS/MS	8.79121	LIFDNLK	iTRAQ4plex@N-term; iTRAQ4plex(K)@7
gi|9789571; gi|39645424; gi|18858295; gi|16197634	Na+/K+ ATPase alpha subunit isoform 1 [Danio rerio] ; ATPase, Na+/K+ transporting, alpha 1 polypeptide [Danio rerio] ; ATPase, Na+/K+ transporting, alpha 1 polypeptide [Danio rerio] ; Na+/K+ ATPase alpha1B1 subunit [Danio rerio]	46.6926	no quant - weak signal	8	YVNDLEDSYGQQWTYEQR	iTRAQ4plex@N-term; Tyr->Phe@1; Val->Ala@2
gi|9789571; gi|39645424; gi|18858295; gi|16197634	Na+/K+ ATPase alpha subunit isoform 1 [Danio rerio] ; ATPase, Na+/K+ transporting, alpha 1 polypeptide [Danio rerio] ; ATPase, Na+/K+ transporting, alpha 1 polypeptide [Danio rerio] ; Na+/K+ ATPase alpha1B1 subunit [Danio rerio]	46.6926	no quant - weak signal	7.69231	EVDLDDHK	iTRAQ4plex@N-term; iTRAQ4plex(K)@8
gi|9789571; gi|39645424; gi|18858295; gi|16197634	Na+/K+ ATPase alpha subunit isoform 1 [Danio rerio] ; ATPase, Na+/K+ transporting, alpha 1 polypeptide [Danio rerio] ; ATPase, Na+/K+ transporting, alpha 1 polypeptide [Danio rerio] ; Na+/K+ ATPase alpha1B1 subunit [Danio rerio]	46.6926	auto - shared MS/MS	5.67376	IMDSFK	iTRAQ4plex@N-term; iTRAQ4plex(K)@6
gi|9789571; gi|39645424; gi|18858295; gi|16197634	Na+/K+ ATPase alpha subunit isoform 1 [Danio rerio] ; ATPase, Na+/K+ transporting, alpha 1 polypeptide [Danio rerio] ; ATPase, Na+/K+ transporting, alpha 1 polypeptide [Danio rerio] ; Na+/K+ ATPase alpha1B1 subunit [Danio rerio]	46.6926	auto - shared MS/MS	5.67376	NCLVK	iTRAQ4plex@N-term; Methylthio(C)@2; iTRAQ4plex(K)@5
gi|9789571; gi|39645424; gi|18858295; gi|16197634	Na+/K+ ATPase alpha subunit isoform 1 [Danio rerio] ; ATPase, Na+/K+ transporting, alpha 1 polypeptide [Danio rerio] ; ATPase, Na+/K+ transporting, alpha 1 polypeptide [Danio rerio] ; Na+/K+ ATPase alpha1B1 subunit [Danio rerio]	46.6926	auto - shared MS/MS	4	VAGLCNR	iTRAQ4plex@N-term; Val->Leu@1; Methylthio(C)@5
gi|9789571; gi|39645424; gi|18858295; gi|16197634	Na+/K+ ATPase alpha subunit isoform 1 [Danio rerio] ; ATPase, Na+/K+ transporting, alpha 1 polypeptide [Danio rerio] ; ATPase, Na+/K+ transporting, alpha 1 polypeptide [Danio rerio] ; Na+/K+ ATPase alpha1B1 subunit [Danio rerio]	46.6926	no quant - weak signal	1.6206	GAIVAVTGDGVNDSPALK	iTRAQ4plex@N-term; Ile->His@3; iTRAQ4plex(K)@18
gi|9789571; gi|39645424; gi|18858295; gi|16197634	Na+/K+ ATPase alpha subunit isoform 1 [Danio rerio] ; ATPase, Na+/K+ transporting, alpha 1 polypeptide [Danio rerio] ; ATPase, Na+/K+ transporting, alpha 1 polypeptide [Danio rerio] ; Na+/K+ ATPase alpha1B1 subunit [Danio rerio]	46.6926	no quant - weak signal	1.36054	DMDELK	iTRAQ4plex@N-term; Glu->Asn@4; iTRAQ4plex(K)@6
gi|9789571; gi|39645424; gi|18858295; gi|16197634	Na+/K+ ATPase alpha subunit isoform 1 [Danio rerio] ; ATPase, Na+/K+ transporting, alpha 1 polypeptide [Danio rerio] ; ATPase, Na+/K+ transporting, alpha 1 polypeptide [Danio rerio] ; Na+/K+ ATPase alpha1B1 subunit [Danio rerio]	46.6926	no quant	1.20292	AIVAVTGDGVNDSPALK	iTRAQ4plex@N-term; Ile->His@2; iTRAQ4plex(K)@17
gi|9789571; gi|39645424; gi|18858295; gi|16197634	Na+/K+ ATPase alpha subunit isoform 1 [Danio rerio] ; ATPase, Na+/K+ transporting, alpha 1 polypeptide [Danio rerio] ; ATPase, Na+/K+ transporting, alpha 1 polypeptide [Danio rerio] ; Na+/K+ ATPase alpha1B1 subunit [Danio rerio]	46.6926	no quant - weak signal	1	GIVINTGDR	iTRAQ4plex@N-term; Asn->Ser@5
gi|9789571; gi|39645424; gi|18858295; gi|16197634	Na+/K+ ATPase alpha subunit isoform 1 [Danio rerio] ; ATPase, Na+/K+ transporting, alpha 1 polypeptide [Danio rerio] ; ATPase, Na+/K+ transporting, alpha 1 polypeptide [Danio rerio] ; Na+/K+ ATPase alpha1B1 subunit [Danio rerio]	46.6926	auto - shared MS/MS	0.897868	HLLVMK	iTRAQ4plex@N-term; His->Tyr@1; iTRAQ4plex(K)@6
gi|9789571; gi|39645424; gi|18858295; gi|16197634	Na+/K+ ATPase alpha subunit isoform 1 [Danio rerio] ; ATPase, Na+/K+ transporting, alpha 1 polypeptide [Danio rerio] ; ATPase, Na+/K+ transporting, alpha 1 polypeptide [Danio rerio] ; Na+/K+ ATPase alpha1B1 subunit [Danio rerio]	46.6926	auto - shared MS/MS	0.533109	MYPLK	iTRAQ4plex@N-term; iTRAQ4plex(K)@5
gi|9789571; gi|39645424; gi|18858295; gi|16197634	Na+/K+ ATPase alpha subunit isoform 1 [Danio rerio] ; ATPase, Na+/K+ transporting, alpha 1 polypeptide [Danio rerio] ; ATPase, Na+/K+ transporting, alpha 1 polypeptide [Danio rerio] ; Na+/K+ ATPase alpha1B1 subunit [Danio rerio]	46.6926	auto - low confidence	0.347924	LIQGK	iTRAQ4plex@N-term; Deamidated(Q)@3; iTRAQ4plex(K)@5
gi|9789571; gi|39645424; gi|18858295; gi|16197634	Na+/K+ ATPase alpha subunit isoform 1 [Danio rerio] ; ATPase, Na+/K+ transporting, alpha 1 polypeptide [Danio rerio] ; ATPase, Na+/K+ transporting, alpha 1 polypeptide [Danio rerio] ; Na+/K+ ATPase alpha1B1 subunit [Danio rerio]	46.6926	no quant	0	ADIGVAMGIAGSDVSK	iTRAQ4plex@N-term; Oxidation(M)@7; iTRAQ4plex(K)@16
gi|9789571; gi|39645424; gi|18858295; gi|16197634	Na+/K+ ATPase alpha subunit isoform 1 [Danio rerio] ; ATPase, Na+/K+ transporting, alpha 1 polypeptide [Danio rerio] ; ATPase, Na+/K+ transporting, alpha 1 polypeptide [Danio rerio] ; Na+/K+ ATPase alpha1B1 subunit [Danio rerio]	46.6926	no quant - weak signal	0	ADIGVAMGIAGSDVSK	iTRAQ4plex@N-term; iTRAQ4plex(K)@16
gi|9789571; gi|39645424; gi|18858295; gi|16197634	Na+/K+ ATPase alpha subunit isoform 1 [Danio rerio] ; ATPase, Na+/K+ transporting, alpha 1 polypeptide [Danio rerio] ; ATPase, Na+/K+ transporting, alpha 1 polypeptide [Danio rerio] ; Na+/K+ ATPase alpha1B1 subunit [Danio rerio]	46.6926	no quant	0	ADIGVAMGIAGSDVSK	No iTRAQ4plex@N-term; Dehydrated(D)@2; iTRAQ4plex(K)@16
gi|9789571; gi|39645424; gi|18858295; gi|16197634	Na+/K+ ATPase alpha subunit isoform 1 [Danio rerio] ; ATPase, Na+/K+ transporting, alpha 1 polypeptide [Danio rerio] ; ATPase, Na+/K+ transporting, alpha 1 polypeptide [Danio rerio] ; Na+/K+ ATPase alpha1B1 subunit [Danio rerio]	46.6926	no quant - weak signal	9	DAFQNAYLELGGLGER	iTRAQ4plex@N-term; Methyl(D)@1; Deamidated(N)@5
gi|9789571; gi|39645424; gi|18858295; gi|16197634	Na+/K+ ATPase alpha subunit isoform 1 [Danio rerio] ; ATPase, Na+/K+ transporting, alpha 1 polypeptide [Danio rerio] ; ATPase, Na+/K+ transporting, alpha 1 polypeptide [Danio rerio] ; Na+/K+ ATPase alpha1B1 subunit [Danio rerio]	46.6926	auto - shared MS/MS	8	DAFQNAYLELGGLGER	iTRAQ4plex@N-term; Methyl(D)@1
gi|9789571; gi|39645424; gi|18858295; gi|16197634	Na+/K+ ATPase alpha subunit isoform 1 [Danio rerio] ; ATPase, Na+/K+ transporting, alpha 1 polypeptide [Danio rerio] ; ATPase, Na+/K+ transporting, alpha 1 polypeptide [Danio rerio] ; Na+/K+ ATPase alpha1B1 subunit [Danio rerio]	46.6926	auto - shared MS/MS	8	DAFQNAYLELGGLGER	iTRAQ4plex@N-term; Methyl(D)@1
gi|9789571; gi|39645424; gi|18858295; gi|16197634	Na+/K+ ATPase alpha subunit isoform 1 [Danio rerio] ; ATPase, Na+/K+ transporting, alpha 1 polypeptide [Danio rerio] ; ATPase, Na+/K+ transporting, alpha 1 polypeptide [Danio rerio] ; Na+/K+ ATPase alpha1B1 subunit [Danio rerio]	46.6926	no quant	5	DAFQNAYLELGGLGER	No iTRAQ4plex@N-term; Phe->Trp@3; Deamidated(Q)@4
gi|9789571; gi|39645424; gi|18858295; gi|16197634	Na+/K+ ATPase alpha subunit isoform 1 [Danio rerio] ; ATPase, Na+/K+ transporting, alpha 1 polypeptide [Danio rerio] ; ATPase, Na+/K+ transporting, alpha 1 polypeptide [Danio rerio] ; Na+/K+ ATPase alpha1B1 subunit [Danio rerio]	46.6926	auto - shared MS/MS	42	DLSPEQLDDVLK	iTRAQ4plex@N-term; Pro->Ala@4; iTRAQ4plex(K)@12
gi|9789571; gi|39645424; gi|18858295; gi|16197634	Na+/K+ ATPase alpha subunit isoform 1 [Danio rerio] ; ATPase, Na+/K+ transporting, alpha 1 polypeptide [Danio rerio] ; ATPase, Na+/K+ transporting, alpha 1 polypeptide [Danio rerio] ; Na+/K+ ATPase alpha1B1 subunit [Danio rerio]	46.6926	no quant - weak signal	99	DVAGDASESALLK	iTRAQ4plex@N-term; iTRAQ4plex(K)@13
gi|9789571; gi|39645424; gi|18858295; gi|16197634	Na+/K+ ATPase alpha subunit isoform 1 [Danio rerio] ; ATPase, Na+/K+ transporting, alpha 1 polypeptide [Danio rerio] ; ATPase, Na+/K+ transporting, alpha 1 polypeptide [Danio rerio] ; Na+/K+ ATPase alpha1B1 subunit [Danio rerio]	46.6926	no quant - weak signal	99	DVAGDASESALLK	iTRAQ4plex@N-term; iTRAQ4plex(K)@13
gi|9789571; gi|39645424; gi|18858295; gi|16197634	Na+/K+ ATPase alpha subunit isoform 1 [Danio rerio] ; ATPase, Na+/K+ transporting, alpha 1 polypeptide [Danio rerio] ; ATPase, Na+/K+ transporting, alpha 1 polypeptide [Danio rerio] ; Na+/K+ ATPase alpha1B1 subunit [Danio rerio]	46.6926	no quant - weak signal	99	DVAGDASESALLK	iTRAQ4plex@N-term; iTRAQ4plex(K)@13
gi|9789571; gi|39645424; gi|18858295; gi|16197634	Na+/K+ ATPase alpha subunit isoform 1 [Danio rerio] ; ATPase, Na+/K+ transporting, alpha 1 polypeptide [Danio rerio] ; ATPase, Na+/K+ transporting, alpha 1 polypeptide [Danio rerio] ; Na+/K+ ATPase alpha1B1 subunit [Danio rerio]	46.6926	auto - shared MS/MS	99	DVAGDASESALLK	iTRAQ4plex@N-term; iTRAQ4plex(K)@13
gi|9789571; gi|39645424; gi|18858295; gi|16197634	Na+/K+ ATPase alpha subunit isoform 1 [Danio rerio] ; ATPase, Na+/K+ transporting, alpha 1 polypeptide [Danio rerio] ; ATPase, Na+/K+ transporting, alpha 1 polypeptide [Danio rerio] ; Na+/K+ ATPase alpha1B1 subunit [Danio rerio]	46.6926	auto - shared MS/MS	99	DVAGDASESALLK	iTRAQ4plex@N-term; iTRAQ4plex(K)@13
gi|9789571; gi|39645424; gi|18858295; gi|16197634	Na+/K+ ATPase alpha subunit isoform 1 [Danio rerio] ; ATPase, Na+/K+ transporting, alpha 1 polypeptide [Danio rerio] ; ATPase, Na+/K+ transporting, alpha 1 polypeptide [Danio rerio] ; Na+/K+ ATPase alpha1B1 subunit [Danio rerio]	46.6926	auto - shared MS/MS	99	DVAGDASESALLK	iTRAQ4plex@N-term; iTRAQ4plex(K)@13
gi|9789571; gi|39645424; gi|18858295; gi|16197634	Na+/K+ ATPase alpha subunit isoform 1 [Danio rerio] ; ATPase, Na+/K+ transporting, alpha 1 polypeptide [Danio rerio] ; ATPase, Na+/K+ transporting, alpha 1 polypeptide [Danio rerio] ; Na+/K+ ATPase alpha1B1 subunit [Danio rerio]	46.6926	no quant	23	DVAGDASESALLK	iTRAQ4plex@N-term; iTRAQ4plex(K)@13
gi|9789571; gi|39645424; gi|18858295; gi|16197634	Na+/K+ ATPase alpha subunit isoform 1 [Danio rerio] ; ATPase, Na+/K+ transporting, alpha 1 polypeptide [Danio rerio] ; ATPase, Na+/K+ transporting, alpha 1 polypeptide [Danio rerio] ; Na+/K+ ATPase alpha1B1 subunit [Danio rerio]	46.6926	no quant - weak signal	0	DVAGDASESALLK	iTRAQ4plex@N-term; iTRAQ4plex(K)@13
gi|9789571; gi|39645424; gi|18858295; gi|16197634	Na+/K+ ATPase alpha subunit isoform 1 [Danio rerio] ; ATPase, Na+/K+ transporting, alpha 1 polypeptide [Danio rerio] ; ATPase, Na+/K+ transporting, alpha 1 polypeptide [Danio rerio] ; Na+/K+ ATPase alpha1B1 subunit [Danio rerio]	46.6926	auto - shared MS/MS	1.74154	EGREQYELAATSEQGGK	No iTRAQ4plex@N-term; Deamidated(R)@3; iTRAQ4plex(K)@17
gi|9789571; gi|39645424; gi|18858295; gi|16197634	Na+/K+ ATPase alpha subunit isoform 1 [Danio rerio] ; ATPase, Na+/K+ transporting, alpha 1 polypeptide [Danio rerio] ; ATPase, Na+/K+ transporting, alpha 1 polypeptide [Danio rerio] ; Na+/K+ ATPase alpha1B1 subunit [Danio rerio]	46.6926	auto - low confidence	0	EQPLDDEMK	iTRAQ4plex@N-term; Oxidation(D)@5; Oxidation(D)@6; iTRAQ4plex(K)@9
gi|9789571; gi|39645424; gi|18858295; gi|16197634	Na+/K+ ATPase alpha subunit isoform 1 [Danio rerio] ; ATPase, Na+/K+ transporting, alpha 1 polypeptide [Danio rerio] ; ATPase, Na+/K+ transporting, alpha 1 polypeptide [Danio rerio] ; Na+/K+ ATPase alpha1B1 subunit [Danio rerio]	46.6926	no quant	15	EQYELAATSEQGGK	No iTRAQ4plex@N-term; Tyr->Cys@3; Methylthio(C)@3; iTRAQ4plex(K)@14
gi|9789571; gi|39645424; gi|18858295; gi|16197634	Na+/K+ ATPase alpha subunit isoform 1 [Danio rerio] ; ATPase, Na+/K+ transporting, alpha 1 polypeptide [Danio rerio] ; ATPase, Na+/K+ transporting, alpha 1 polypeptide [Danio rerio] ; Na+/K+ ATPase alpha1B1 subunit [Danio rerio]	46.6926	auto - low confidence	0	EQYELAATSEQGGK	iTRAQ4plex@N-term; Glu->Ala@10; iTRAQ4plex(K)@14
gi|9789571; gi|39645424; gi|18858295; gi|16197634	Na+/K+ ATPase alpha subunit isoform 1 [Danio rerio] ; ATPase, Na+/K+ transporting, alpha 1 polypeptide [Danio rerio] ; ATPase, Na+/K+ transporting, alpha 1 polypeptide [Danio rerio] ; Na+/K+ ATPase alpha1B1 subunit [Danio rerio]	46.6926	auto - low confidence	0	EQYELAATSEQGGK	iTRAQ4plex@N-term; iTRAQ4plex(S)@9; iTRAQ4plex(K)@14
gi|9789571; gi|39645424; gi|18858295; gi|16197634	Na+/K+ ATPase alpha subunit isoform 1 [Danio rerio] ; ATPase, Na+/K+ transporting, alpha 1 polypeptide [Danio rerio] ; ATPase, Na+/K+ transporting, alpha 1 polypeptide [Danio rerio] ; Na+/K+ ATPase alpha1B1 subunit [Danio rerio]	46.6926	no quant - weak signal	3.4188	EVDLDDHK	iTRAQ4plex@N-term; Asp->Asn@3; iTRAQ4plex(K)@8
gi|9789571; gi|39645424; gi|18858295; gi|16197634	Na+/K+ ATPase alpha subunit isoform 1 [Danio rerio] ; ATPase, Na+/K+ transporting, alpha 1 polypeptide [Danio rerio] ; ATPase, Na+/K+ transporting, alpha 1 polypeptide [Danio rerio] ; Na+/K+ ATPase alpha1B1 subunit [Danio rerio]	46.6926	auto - low confidence	0	EVDLDDHK	iTRAQ4plex@N-term; iTRAQ4plex(K)@8
gi|9789571; gi|39645424; gi|18858295; gi|16197634	Na+/K+ ATPase alpha subunit isoform 1 [Danio rerio] ; ATPase, Na+/K+ transporting, alpha 1 polypeptide [Danio rerio] ; ATPase, Na+/K+ transporting, alpha 1 polypeptide [Danio rerio] ; Na+/K+ ATPase alpha1B1 subunit [Danio rerio]	46.6926	no quant - weak signal	1.6206	GAIVAVTGDGVNDSPALK	iTRAQ4plex@N-term; Ile->Pro@3; iTRAQ4plex(K)@18
gi|9789571; gi|39645424; gi|18858295; gi|16197634	Na+/K+ ATPase alpha subunit isoform 1 [Danio rerio] ; ATPase, Na+/K+ transporting, alpha 1 polypeptide [Danio rerio] ; ATPase, Na+/K+ transporting, alpha 1 polypeptide [Danio rerio] ; Na+/K+ ATPase alpha1B1 subunit [Danio rerio]	46.6926	no quant - weak signal	0	GAIVAVTGDGVNDSPALK	iTRAQ4plex@N-term; Ile->His@3; Deamidated(N)@12; iTRAQ4plex(K)@18
gi|9789571; gi|39645424; gi|18858295; gi|16197634	Na+/K+ ATPase alpha subunit isoform 1 [Danio rerio] ; ATPase, Na+/K+ transporting, alpha 1 polypeptide [Danio rerio] ; ATPase, Na+/K+ transporting, alpha 1 polypeptide [Danio rerio] ; Na+/K+ ATPase alpha1B1 subunit [Danio rerio]	46.6926	no quant - weak signal	0	GGDRIPADLR	No iTRAQ4plex@N-term; Oxidation(R)@4
gi|9789571; gi|39645424; gi|18858295; gi|16197634	Na+/K+ ATPase alpha subunit isoform 1 [Danio rerio] ; ATPase, Na+/K+ transporting, alpha 1 polypeptide [Danio rerio] ; ATPase, Na+/K+ transporting, alpha 1 polypeptide [Danio rerio] ; Na+/K+ ATPase alpha1B1 subunit [Danio rerio]	46.6926	no quant - weak signal	0	GIVINTGDR	iTRAQ4plex@N-term; Deamidated(N)@5
gi|9789571; gi|39645424; gi|18858295; gi|16197634	Na+/K+ ATPase alpha subunit isoform 1 [Danio rerio] ; ATPase, Na+/K+ transporting, alpha 1 polypeptide [Danio rerio] ; ATPase, Na+/K+ transporting, alpha 1 polypeptide [Danio rerio] ; Na+/K+ ATPase alpha1B1 subunit [Danio rerio]	46.6926	auto - low confidence	0	GIVINTGDR	iTRAQ4plex@N-term
gi|9789571; gi|39645424; gi|18858295; gi|16197634	Na+/K+ ATPase alpha subunit isoform 1 [Danio rerio] ; ATPase, Na+/K+ transporting, alpha 1 polypeptide [Danio rerio] ; ATPase, Na+/K+ transporting, alpha 1 polypeptide [Danio rerio] ; Na+/K+ ATPase alpha1B1 subunit [Danio rerio]	46.6926	no quant	99	GVGIISEGNETVEDIAAR	iTRAQ4plex@N-term
gi|9789571; gi|39645424; gi|18858295; gi|16197634	Na+/K+ ATPase alpha subunit isoform 1 [Danio rerio] ; ATPase, Na+/K+ transporting, alpha 1 polypeptide [Danio rerio] ; ATPase, Na+/K+ transporting, alpha 1 polypeptide [Danio rerio] ; Na+/K+ ATPase alpha1B1 subunit [Danio rerio]	46.6926	no quant - weak signal	99	GVGIISEGNETVEDIAAR	iTRAQ4plex@N-term; Deamidated(N)@9
gi|9789571; gi|39645424; gi|18858295; gi|16197634	Na+/K+ ATPase alpha subunit isoform 1 [Danio rerio] ; ATPase, Na+/K+ transporting, alpha 1 polypeptide [Danio rerio] ; ATPase, Na+/K+ transporting, alpha 1 polypeptide [Danio rerio] ; Na+/K+ ATPase alpha1B1 subunit [Danio rerio]	46.6926	no quant - weak signal	99	GVGIISEGNETVEDIAAR	iTRAQ4plex@N-term; Deamidated(N)@9
gi|9789571; gi|39645424; gi|18858295; gi|16197634	Na+/K+ ATPase alpha subunit isoform 1 [Danio rerio] ; ATPase, Na+/K+ transporting, alpha 1 polypeptide [Danio rerio] ; ATPase, Na+/K+ transporting, alpha 1 polypeptide [Danio rerio] ; Na+/K+ ATPase alpha1B1 subunit [Danio rerio]	46.6926	auto - shared MS/MS	99	GVGIISEGNETVEDIAAR	iTRAQ4plex@N-term
gi|9789571; gi|39645424; gi|18858295; gi|16197634	Na+/K+ ATPase alpha subunit isoform 1 [Danio rerio] ; ATPase, Na+/K+ transporting, alpha 1 polypeptide [Danio rerio] ; ATPase, Na+/K+ transporting, alpha 1 polypeptide [Danio rerio] ; Na+/K+ ATPase alpha1B1 subunit [Danio rerio]	46.6926	no quant	99	GVGIISEGNETVEDIAAR	iTRAQ4plex@N-term; Deamidated(N)@9
gi|9789571; gi|39645424; gi|18858295; gi|16197634	Na+/K+ ATPase alpha subunit isoform 1 [Danio rerio] ; ATPase, Na+/K+ transporting, alpha 1 polypeptide [Danio rerio] ; ATPase, Na+/K+ transporting, alpha 1 polypeptide [Danio rerio] ; Na+/K+ ATPase alpha1B1 subunit [Danio rerio]	46.6926	no quant	99	GVGIISEGNETVEDIAAR	iTRAQ4plex@N-term; Deamidated(N)@9
gi|9789571; gi|39645424; gi|18858295; gi|16197634	Na+/K+ ATPase alpha subunit isoform 1 [Danio rerio] ; ATPase, Na+/K+ transporting, alpha 1 polypeptide [Danio rerio] ; ATPase, Na+/K+ transporting, alpha 1 polypeptide [Danio rerio] ; Na+/K+ ATPase alpha1B1 subunit [Danio rerio]	46.6926	no quant	99	GVGIISEGNETVEDIAAR	iTRAQ4plex@N-term; Deamidated(N)@9
gi|9789571; gi|39645424; gi|18858295; gi|16197634	Na+/K+ ATPase alpha subunit isoform 1 [Danio rerio] ; ATPase, Na+/K+ transporting, alpha 1 polypeptide [Danio rerio] ; ATPase, Na+/K+ transporting, alpha 1 polypeptide [Danio rerio] ; Na+/K+ ATPase alpha1B1 subunit [Danio rerio]	46.6926	no quant	99	GVGIISEGNETVEDIAAR	iTRAQ4plex@N-term; Deamidated(N)@9
gi|9789571; gi|39645424; gi|18858295; gi|16197634	Na+/K+ ATPase alpha subunit isoform 1 [Danio rerio] ; ATPase, Na+/K+ transporting, alpha 1 polypeptide [Danio rerio] ; ATPase, Na+/K+ transporting, alpha 1 polypeptide [Danio rerio] ; Na+/K+ ATPase alpha1B1 subunit [Danio rerio]	46.6926	no quant - weak signal	99	GVGIISEGNETVEDIAAR	iTRAQ4plex@N-term; Dehydrated(E)@10
gi|9789571; gi|39645424; gi|18858295; gi|16197634	Na+/K+ ATPase alpha subunit isoform 1 [Danio rerio] ; ATPase, Na+/K+ transporting, alpha 1 polypeptide [Danio rerio] ; ATPase, Na+/K+ transporting, alpha 1 polypeptide [Danio rerio] ; Na+/K+ ATPase alpha1B1 subunit [Danio rerio]	46.6926	no quant	73	GVGIISEGNETVEDIAAR	iTRAQ4plex@N-term; Asn->His@9; Dehydrated(T)@11
gi|9789571; gi|39645424; gi|18858295; gi|16197634	Na+/K+ ATPase alpha subunit isoform 1 [Danio rerio] ; ATPase, Na+/K+ transporting, alpha 1 polypeptide [Danio rerio] ; ATPase, Na+/K+ transporting, alpha 1 polypeptide [Danio rerio] ; Na+/K+ ATPase alpha1B1 subunit [Danio rerio]	46.6926	no quant	2	GVGIISEGNETVEDIAAR	iTRAQ4plex@N-term
gi|9789571; gi|39645424; gi|18858295; gi|16197634	Na+/K+ ATPase alpha subunit isoform 1 [Danio rerio] ; ATPase, Na+/K+ transporting, alpha 1 polypeptide [Danio rerio] ; ATPase, Na+/K+ transporting, alpha 1 polypeptide [Danio rerio] ; Na+/K+ ATPase alpha1B1 subunit [Danio rerio]	46.6926	no quant - weak signal	0	GVGIISEGNETVEDIAAR	iTRAQ4plex@N-term; Deamidated(N)@9
gi|9789571; gi|39645424; gi|18858295; gi|16197634	Na+/K+ ATPase alpha subunit isoform 1 [Danio rerio] ; ATPase, Na+/K+ transporting, alpha 1 polypeptide [Danio rerio] ; ATPase, Na+/K+ transporting, alpha 1 polypeptide [Danio rerio] ; Na+/K+ ATPase alpha1B1 subunit [Danio rerio]	46.6926	no quant - weak signal	99	IATLASGLEVGR	iTRAQ4plex@N-term
gi|9789571; gi|39645424; gi|18858295; gi|16197634	Na+/K+ ATPase alpha subunit isoform 1 [Danio rerio] ; ATPase, Na+/K+ transporting, alpha 1 polypeptide [Danio rerio] ; ATPase, Na+/K+ transporting, alpha 1 polypeptide [Danio rerio] ; Na+/K+ ATPase alpha1B1 subunit [Danio rerio]	46.6926	auto - shared MS/MS	1	IATLASGLEVGR	iTRAQ4plex@N-term
gi|9789571; gi|39645424; gi|18858295; gi|16197634	Na+/K+ ATPase alpha subunit isoform 1 [Danio rerio] ; ATPase, Na+/K+ transporting, alpha 1 polypeptide [Danio rerio] ; ATPase, Na+/K+ transporting, alpha 1 polypeptide [Danio rerio] ; Na+/K+ ATPase alpha1B1 subunit [Danio rerio]	46.6926	auto - low confidence	0	IATLASGLEVGR	iTRAQ4plex@N-term
gi|9789571; gi|39645424; gi|18858295; gi|16197634	Na+/K+ ATPase alpha subunit isoform 1 [Danio rerio] ; ATPase, Na+/K+ transporting, alpha 1 polypeptide [Danio rerio] ; ATPase, Na+/K+ transporting, alpha 1 polypeptide [Danio rerio] ; Na+/K+ ATPase alpha1B1 subunit [Danio rerio]	46.6926	auto - low confidence	0	IATLASGLEVGR	iTRAQ4plex@N-term
gi|9789571; gi|39645424; gi|18858295; gi|16197634	Na+/K+ ATPase alpha subunit isoform 1 [Danio rerio] ; ATPase, Na+/K+ transporting, alpha 1 polypeptide [Danio rerio] ; ATPase, Na+/K+ transporting, alpha 1 polypeptide [Danio rerio] ; Na+/K+ ATPase alpha1B1 subunit [Danio rerio]	46.6926	no quant	0	ILIFGLFEETALAAFLSYCP	iTRAQ4plex@N-term; iTRAQ4plex(Y)@18; Methylthio(C)@19
gi|9789571; gi|39645424; gi|18858295; gi|16197634	Na+/K+ ATPase alpha subunit isoform 1 [Danio rerio] ; ATPase, Na+/K+ transporting, alpha 1 polypeptide [Danio rerio] ; ATPase, Na+/K+ transporting, alpha 1 polypeptide [Danio rerio] ; Na+/K+ ATPase alpha1B1 subunit [Danio rerio]	46.6926	auto - shared MS/MS	5.67376	IMDSFK	iTRAQ4plex@N-term; iTRAQ4plex(K)@6
gi|9789571; gi|39645424; gi|18858295; gi|16197634	Na+/K+ ATPase alpha subunit isoform 1 [Danio rerio] ; ATPase, Na+/K+ transporting, alpha 1 polypeptide [Danio rerio] ; ATPase, Na+/K+ transporting, alpha 1 polypeptide [Danio rerio] ; Na+/K+ ATPase alpha1B1 subunit [Danio rerio]	46.6926	auto - low confidence	0	IMDSFK	iTRAQ4plex@N-term; Methyl(D)@3; iTRAQ4plex(K)@6
gi|9789571; gi|39645424; gi|18858295; gi|16197634	Na+/K+ ATPase alpha subunit isoform 1 [Danio rerio] ; ATPase, Na+/K+ transporting, alpha 1 polypeptide [Danio rerio] ; ATPase, Na+/K+ transporting, alpha 1 polypeptide [Danio rerio] ; Na+/K+ ATPase alpha1B1 subunit [Danio rerio]	46.6926	no quant	0	ISEGNETVEDIAAR	iTRAQ4plex@N-term; Deamidated(N)@5
gi|9789571; gi|39645424; gi|18858295; gi|16197634	Na+/K+ ATPase alpha subunit isoform 1 [Danio rerio] ; ATPase, Na+/K+ transporting, alpha 1 polypeptide [Danio rerio] ; ATPase, Na+/K+ transporting, alpha 1 polypeptide [Danio rerio] ; Na+/K+ ATPase alpha1B1 subunit [Danio rerio]	46.6926	no quant - weak signal	0	ISEGNETVEDIAAR	iTRAQ4plex@N-term; iTRAQ4plex(T)@7
gi|9789571; gi|39645424; gi|18858295; gi|16197634	Na+/K+ ATPase alpha subunit isoform 1 [Danio rerio] ; ATPase, Na+/K+ transporting, alpha 1 polypeptide [Danio rerio] ; ATPase, Na+/K+ transporting, alpha 1 polypeptide [Danio rerio] ; Na+/K+ ATPase alpha1B1 subunit [Danio rerio]	46.6926	no quant	0	ISEIPFNSTNK	iTRAQ4plex@N-term; iTRAQ4plex(K)@11
gi|9789571; gi|39645424; gi|18858295; gi|16197634	Na+/K+ ATPase alpha subunit isoform 1 [Danio rerio] ; ATPase, Na+/K+ transporting, alpha 1 polypeptide [Danio rerio] ; ATPase, Na+/K+ transporting, alpha 1 polypeptide [Danio rerio] ; Na+/K+ ATPase alpha1B1 subunit [Danio rerio]	46.6926	auto - low confidence	0	ISEIPFNSTNK	iTRAQ4plex@N-term; Deamidated(N)@7; iTRAQ4plex(K)@11
gi|9789571; gi|39645424; gi|18858295; gi|16197634	Na+/K+ ATPase alpha subunit isoform 1 [Danio rerio] ; ATPase, Na+/K+ transporting, alpha 1 polypeptide [Danio rerio] ; ATPase, Na+/K+ transporting, alpha 1 polypeptide [Danio rerio] ; Na+/K+ ATPase alpha1B1 subunit [Danio rerio]	46.6926	auto - low confidence	0	ISEIPFNSTNK	iTRAQ4plex@N-term; iTRAQ4plex(K)@11
gi|9789571; gi|39645424; gi|18858295; gi|16197634	Na+/K+ ATPase alpha subunit isoform 1 [Danio rerio] ; ATPase, Na+/K+ transporting, alpha 1 polypeptide [Danio rerio] ; ATPase, Na+/K+ transporting, alpha 1 polypeptide [Danio rerio] ; Na+/K+ ATPase alpha1B1 subunit [Danio rerio]	46.6926	no quant - weak signal	99	KADIGVAMGIAGSDVSK	iTRAQ4plex@N-term; Lys->Met@1; iTRAQ4plex(K)@17
gi|9789571; gi|39645424; gi|18858295; gi|16197634	Na+/K+ ATPase alpha subunit isoform 1 [Danio rerio] ; ATPase, Na+/K+ transporting, alpha 1 polypeptide [Danio rerio] ; ATPase, Na+/K+ transporting, alpha 1 polypeptide [Danio rerio] ; Na+/K+ ATPase alpha1B1 subunit [Danio rerio]	46.6926	no quant - weak signal	7.81441	LIFDNLK	iTRAQ4plex@N-term; iTRAQ4plex(K)@7
gi|9789571; gi|39645424; gi|18858295; gi|16197634	Na+/K+ ATPase alpha subunit isoform 1 [Danio rerio] ; ATPase, Na+/K+ transporting, alpha 1 polypeptide [Danio rerio] ; ATPase, Na+/K+ transporting, alpha 1 polypeptide [Danio rerio] ; Na+/K+ ATPase alpha1B1 subunit [Danio rerio]	46.6926	auto - shared MS/MS	7.81441	LIFDNLK	iTRAQ4plex@N-term; iTRAQ4plex(K)@7
gi|9789571; gi|39645424; gi|18858295; gi|16197634	Na+/K+ ATPase alpha subunit isoform 1 [Danio rerio] ; ATPase, Na+/K+ transporting, alpha 1 polypeptide [Danio rerio] ; ATPase, Na+/K+ transporting, alpha 1 polypeptide [Danio rerio] ; Na+/K+ ATPase alpha1B1 subunit [Danio rerio]	46.6926	no quant - weak signal	99	LIIVEGCQR	iTRAQ4plex@N-term; Methylthio(C)@7
gi|9789571; gi|39645424; gi|18858295; gi|16197634	Na+/K+ ATPase alpha subunit isoform 1 [Danio rerio] ; ATPase, Na+/K+ transporting, alpha 1 polypeptide [Danio rerio] ; ATPase, Na+/K+ transporting, alpha 1 polypeptide [Danio rerio] ; Na+/K+ ATPase alpha1B1 subunit [Danio rerio]	46.6926	auto - shared MS/MS	8	LNIPINEVNPR	iTRAQ4plex@N-term; Ile->Val@5
gi|9789571; gi|39645424; gi|18858295; gi|16197634	Na+/K+ ATPase alpha subunit isoform 1 [Danio rerio] ; ATPase, Na+/K+ transporting, alpha 1 polypeptide [Danio rerio] ; ATPase, Na+/K+ transporting, alpha 1 polypeptide [Danio rerio] ; Na+/K+ ATPase alpha1B1 subunit [Danio rerio]	46.6926	no quant - weak signal	83	LSLDELTR	iTRAQ4plex@N-term
gi|9789571; gi|39645424; gi|18858295; gi|16197634	Na+/K+ ATPase alpha subunit isoform 1 [Danio rerio] ; ATPase, Na+/K+ transporting, alpha 1 polypeptide [Danio rerio] ; ATPase, Na+/K+ transporting, alpha 1 polypeptide [Danio rerio] ; Na+/K+ ATPase alpha1B1 subunit [Danio rerio]	46.6926	no quant - weak signal	0	MYPLK	No iTRAQ4plex@N-term; Oxidation(P)@3; iTRAQ4plex(K)@5
gi|9789571; gi|39645424; gi|18858295; gi|16197634	Na+/K+ ATPase alpha subunit isoform 1 [Danio rerio] ; ATPase, Na+/K+ transporting, alpha 1 polypeptide [Danio rerio] ; ATPase, Na+/K+ transporting, alpha 1 polypeptide [Danio rerio] ; Na+/K+ ATPase alpha1B1 subunit [Danio rerio]	46.6926	auto - shared MS/MS	0.945627	NCLVK	iTRAQ4plex@N-term; Methylthio(C)@2; iTRAQ4plex(K)@5
gi|9789571; gi|39645424; gi|18858295; gi|16197634	Na+/K+ ATPase alpha subunit isoform 1 [Danio rerio] ; ATPase, Na+/K+ transporting, alpha 1 polypeptide [Danio rerio] ; ATPase, Na+/K+ transporting, alpha 1 polypeptide [Danio rerio] ; Na+/K+ ATPase alpha1B1 subunit [Danio rerio]	46.6926	auto - low confidence	0	NCLVK	iTRAQ4plex@N-term; Methylthio(C)@2; iTRAQ4plex(K)@5
gi|9789571; gi|39645424; gi|18858295; gi|16197634	Na+/K+ ATPase alpha subunit isoform 1 [Danio rerio] ; ATPase, Na+/K+ transporting, alpha 1 polypeptide [Danio rerio] ; ATPase, Na+/K+ transporting, alpha 1 polypeptide [Danio rerio] ; Na+/K+ ATPase alpha1B1 subunit [Danio rerio]	46.6926	auto - low confidence	0	NCLVK	iTRAQ4plex@N-term; Methylthio(C)@2; iTRAQ4plex(K)@5
gi|9789571; gi|39645424; gi|18858295; gi|16197634	Na+/K+ ATPase alpha subunit isoform 1 [Danio rerio] ; ATPase, Na+/K+ transporting, alpha 1 polypeptide [Danio rerio] ; ATPase, Na+/K+ transporting, alpha 1 polypeptide [Danio rerio] ; Na+/K+ ATPase alpha1B1 subunit [Danio rerio]	46.6926	auto - shared MS/MS	8	NLVPQQALVIR	iTRAQ4plex@N-term; Ile->Val@10
gi|9789571; gi|39645424; gi|18858295; gi|16197634	Na+/K+ ATPase alpha subunit isoform 1 [Danio rerio] ; ATPase, Na+/K+ transporting, alpha 1 polypeptide [Danio rerio] ; ATPase, Na+/K+ transporting, alpha 1 polypeptide [Danio rerio] ; Na+/K+ ATPase alpha1B1 subunit [Danio rerio]	46.6926	auto - shared MS/MS	7	NLVPQQALVIR	iTRAQ4plex@N-term; Deamidated(N)@1; Leu->Met@2
gi|9789571; gi|39645424; gi|18858295; gi|16197634	Na+/K+ ATPase alpha subunit isoform 1 [Danio rerio] ; ATPase, Na+/K+ transporting, alpha 1 polypeptide [Danio rerio] ; ATPase, Na+/K+ transporting, alpha 1 polypeptide [Danio rerio] ; Na+/K+ ATPase alpha1B1 subunit [Danio rerio]	46.6926	auto - shared MS/MS	7	NLVPQQALVIR	iTRAQ4plex@N-term; Leu->Phe@2
gi|9789571; gi|39645424; gi|18858295; gi|16197634	Na+/K+ ATPase alpha subunit isoform 1 [Danio rerio] ; ATPase, Na+/K+ transporting, alpha 1 polypeptide [Danio rerio] ; ATPase, Na+/K+ transporting, alpha 1 polypeptide [Danio rerio] ; Na+/K+ ATPase alpha1B1 subunit [Danio rerio]	46.6926	auto - shared MS/MS	6	NLVPQQALVIR	iTRAQ4plex@N-term; Leu->Met@2
gi|9789571; gi|39645424; gi|18858295; gi|16197634	Na+/K+ ATPase alpha subunit isoform 1 [Danio rerio] ; ATPase, Na+/K+ transporting, alpha 1 polypeptide [Danio rerio] ; ATPase, Na+/K+ transporting, alpha 1 polypeptide [Danio rerio] ; Na+/K+ ATPase alpha1B1 subunit [Danio rerio]	46.6926	no quant - weak signal	3	NLVPQQALVIR	No iTRAQ4plex@N-term; Leu->Met@2
gi|9789571; gi|39645424; gi|18858295; gi|16197634	Na+/K+ ATPase alpha subunit isoform 1 [Danio rerio] ; ATPase, Na+/K+ transporting, alpha 1 polypeptide [Danio rerio] ; ATPase, Na+/K+ transporting, alpha 1 polypeptide [Danio rerio] ; Na+/K+ ATPase alpha1B1 subunit [Danio rerio]	46.6926	no quant	0	PEGLLATVTVCLTLTAK	iTRAQ4plex@N-term; Oxidation(P)@1; Methylthio(C)@11; iTRAQ4plex(K)@17
gi|9789571; gi|39645424; gi|18858295; gi|16197634	Na+/K+ ATPase alpha subunit isoform 1 [Danio rerio] ; ATPase, Na+/K+ transporting, alpha 1 polypeptide [Danio rerio] ; ATPase, Na+/K+ transporting, alpha 1 polypeptide [Danio rerio] ; Na+/K+ ATPase alpha1B1 subunit [Danio rerio]	46.6926	no quant	99	QAADMILLDDNFASIVTGVEEGR	iTRAQ4plex@N-term
gi|9789571; gi|39645424; gi|18858295; gi|16197634	Na+/K+ ATPase alpha subunit isoform 1 [Danio rerio] ; ATPase, Na+/K+ transporting, alpha 1 polypeptide [Danio rerio] ; ATPase, Na+/K+ transporting, alpha 1 polypeptide [Danio rerio] ; Na+/K+ ATPase alpha1B1 subunit [Danio rerio]	46.6926	no quant	99	QGAIVAVTGDGVNDSPALK	iTRAQ4plex@N-term; iTRAQ4plex(K)@19
gi|9789571; gi|39645424; gi|18858295; gi|16197634	Na+/K+ ATPase alpha subunit isoform 1 [Danio rerio] ; ATPase, Na+/K+ transporting, alpha 1 polypeptide [Danio rerio] ; ATPase, Na+/K+ transporting, alpha 1 polypeptide [Danio rerio] ; Na+/K+ ATPase alpha1B1 subunit [Danio rerio]	46.6926	no quant - weak signal	99	QGAIVAVTGDGVNDSPALK	Gln->pyro-Glu@N-term; Gly->Asn@2; iTRAQ4plex(K)@19
gi|9789571; gi|39645424; gi|18858295; gi|16197634	Na+/K+ ATPase alpha subunit isoform 1 [Danio rerio] ; ATPase, Na+/K+ transporting, alpha 1 polypeptide [Danio rerio] ; ATPase, Na+/K+ transporting, alpha 1 polypeptide [Danio rerio] ; Na+/K+ ATPase alpha1B1 subunit [Danio rerio]	46.6926	auto - shared MS/MS	99	QGAIVAVTGDGVNDSPALK	iTRAQ4plex@N-term; iTRAQ4plex(K)@19
gi|9789571; gi|39645424; gi|18858295; gi|16197634	Na+/K+ ATPase alpha subunit isoform 1 [Danio rerio] ; ATPase, Na+/K+ transporting, alpha 1 polypeptide [Danio rerio] ; ATPase, Na+/K+ transporting, alpha 1 polypeptide [Danio rerio] ; Na+/K+ ATPase alpha1B1 subunit [Danio rerio]	46.6926	no quant	99	QGAIVAVTGDGVNDSPALK	iTRAQ4plex@N-term; iTRAQ4plex(K)@19
gi|9789571; gi|39645424; gi|18858295; gi|16197634	Na+/K+ ATPase alpha subunit isoform 1 [Danio rerio] ; ATPase, Na+/K+ transporting, alpha 1 polypeptide [Danio rerio] ; ATPase, Na+/K+ transporting, alpha 1 polypeptide [Danio rerio] ; Na+/K+ ATPase alpha1B1 subunit [Danio rerio]	46.6926	no quant	99	QGAIVAVTGDGVNDSPALK	Gln->pyro-Glu@N-term; iTRAQ4plex(K)@19
gi|9789571; gi|39645424; gi|18858295; gi|16197634	Na+/K+ ATPase alpha subunit isoform 1 [Danio rerio] ; ATPase, Na+/K+ transporting, alpha 1 polypeptide [Danio rerio] ; ATPase, Na+/K+ transporting, alpha 1 polypeptide [Danio rerio] ; Na+/K+ ATPase alpha1B1 subunit [Danio rerio]	46.6926	no quant - weak signal	99	QGAIVAVTGDGVNDSPALK	Delta:H(2)C(2)@N-term; iTRAQ4plex(K)@19
gi|9789571; gi|39645424; gi|18858295; gi|16197634	Na+/K+ ATPase alpha subunit isoform 1 [Danio rerio] ; ATPase, Na+/K+ transporting, alpha 1 polypeptide [Danio rerio] ; ATPase, Na+/K+ transporting, alpha 1 polypeptide [Danio rerio] ; Na+/K+ ATPase alpha1B1 subunit [Danio rerio]	46.6926	no quant - weak signal	99	QGAIVAVTGDGVNDSPALK	Delta:H(2)C(2)@N-term; Deamidated(N)@13; iTRAQ4plex(K)@19
gi|9789571; gi|39645424; gi|18858295; gi|16197634	Na+/K+ ATPase alpha subunit isoform 1 [Danio rerio] ; ATPase, Na+/K+ transporting, alpha 1 polypeptide [Danio rerio] ; ATPase, Na+/K+ transporting, alpha 1 polypeptide [Danio rerio] ; Na+/K+ ATPase alpha1B1 subunit [Danio rerio]	46.6926	no quant - weak signal	99	QGAIVAVTGDGVNDSPALK	Gln->pyro-Glu@N-term; Gly->Asn@2; Deamidated(N)@13; iTRAQ4plex(K)@19
gi|9789571; gi|39645424; gi|18858295; gi|16197634	Na+/K+ ATPase alpha subunit isoform 1 [Danio rerio] ; ATPase, Na+/K+ transporting, alpha 1 polypeptide [Danio rerio] ; ATPase, Na+/K+ transporting, alpha 1 polypeptide [Danio rerio] ; Na+/K+ ATPase alpha1B1 subunit [Danio rerio]	46.6926	no quant - weak signal	98	QGAIVAVTGDGVNDSPALK	No iTRAQ4plex@N-term; iTRAQ4plex(K)@19
gi|9789571; gi|39645424; gi|18858295; gi|16197634	Na+/K+ ATPase alpha subunit isoform 1 [Danio rerio] ; ATPase, Na+/K+ transporting, alpha 1 polypeptide [Danio rerio] ; ATPase, Na+/K+ transporting, alpha 1 polypeptide [Danio rerio] ; Na+/K+ ATPase alpha1B1 subunit [Danio rerio]	46.6926	no quant - weak signal	0	QGAIVAVTGDGVNDSPALK	iTRAQ4plex@N-term; Deamidated(Q)@1; Asn->Ser@13; iTRAQ4plex(K)@19
gi|9789571; gi|39645424; gi|18858295; gi|16197634	Na+/K+ ATPase alpha subunit isoform 1 [Danio rerio] ; ATPase, Na+/K+ transporting, alpha 1 polypeptide [Danio rerio] ; ATPase, Na+/K+ transporting, alpha 1 polypeptide [Danio rerio] ; Na+/K+ ATPase alpha1B1 subunit [Danio rerio]	46.6926	no quant - weak signal	0	QGAIVAVTGDGVNDSPALK	iTRAQ4plex@N-term; Deamidated(Q)@1; iTRAQ4plex(K)@19
gi|9789571; gi|39645424; gi|18858295; gi|16197634	Na+/K+ ATPase alpha subunit isoform 1 [Danio rerio] ; ATPase, Na+/K+ transporting, alpha 1 polypeptide [Danio rerio] ; ATPase, Na+/K+ transporting, alpha 1 polypeptide [Danio rerio] ; Na+/K+ ATPase alpha1B1 subunit [Danio rerio]	46.6926	no quant	0	RDVAGDASESALLKCIELCC	iTRAQ4plex@N-term; iTRAQ4plex(K)@14; Methylthio(C)@15; Methylthio(C)@19; Methylthio(C)@20
gi|9789571; gi|39645424; gi|18858295; gi|16197634	Na+/K+ ATPase alpha subunit isoform 1 [Danio rerio] ; ATPase, Na+/K+ transporting, alpha 1 polypeptide [Danio rerio] ; ATPase, Na+/K+ transporting, alpha 1 polypeptide [Danio rerio] ; Na+/K+ ATPase alpha1B1 subunit [Danio rerio]	46.6926	auto - low confidence	0	SSATWAALAR	iTRAQ4plex@N-term
gi|9789571; gi|39645424; gi|18858295; gi|16197634	Na+/K+ ATPase alpha subunit isoform 1 [Danio rerio] ; ATPase, Na+/K+ transporting, alpha 1 polypeptide [Danio rerio] ; ATPase, Na+/K+ transporting, alpha 1 polypeptide [Danio rerio] ; Na+/K+ ATPase alpha1B1 subunit [Danio rerio]	46.6926	no quant - weak signal	0	SSATWAALAR	iTRAQ4plex@N-term
gi|9789571; gi|39645424; gi|18858295; gi|16197634	Na+/K+ ATPase alpha subunit isoform 1 [Danio rerio] ; ATPase, Na+/K+ transporting, alpha 1 polypeptide [Danio rerio] ; ATPase, Na+/K+ transporting, alpha 1 polypeptide [Danio rerio] ; Na+/K+ ATPase alpha1B1 subunit [Danio rerio]	46.6926	auto - low confidence	0	SSATWAALAR	iTRAQ4plex@N-term
gi|9789571; gi|39645424; gi|18858295; gi|16197634	Na+/K+ ATPase alpha subunit isoform 1 [Danio rerio] ; ATPase, Na+/K+ transporting, alpha 1 polypeptide [Danio rerio] ; ATPase, Na+/K+ transporting, alpha 1 polypeptide [Danio rerio] ; Na+/K+ ATPase alpha1B1 subunit [Danio rerio]	46.6926	auto - low confidence	0	SSATWAALAR	iTRAQ4plex@N-term; Oxidation(W)@5; Ala->Glu@7
gi|9789571; gi|39645424; gi|18858295; gi|16197634	Na+/K+ ATPase alpha subunit isoform 1 [Danio rerio] ; ATPase, Na+/K+ transporting, alpha 1 polypeptide [Danio rerio] ; ATPase, Na+/K+ transporting, alpha 1 polypeptide [Danio rerio] ; Na+/K+ ATPase alpha1B1 subunit [Danio rerio]	46.6926	no quant - weak signal	99	TPDFSNDNPLETR	iTRAQ4plex@N-term; Deamidated(N)@6
gi|9789571; gi|39645424; gi|18858295; gi|16197634	Na+/K+ ATPase alpha subunit isoform 1 [Danio rerio] ; ATPase, Na+/K+ transporting, alpha 1 polypeptide [Danio rerio] ; ATPase, Na+/K+ transporting, alpha 1 polypeptide [Danio rerio] ; Na+/K+ ATPase alpha1B1 subunit [Danio rerio]	46.6926	auto - shared MS/MS	99	TPDFSNDNPLETR	iTRAQ4plex@N-term
gi|9789571; gi|39645424; gi|18858295; gi|16197634	Na+/K+ ATPase alpha subunit isoform 1 [Danio rerio] ; ATPase, Na+/K+ transporting, alpha 1 polypeptide [Danio rerio] ; ATPase, Na+/K+ transporting, alpha 1 polypeptide [Danio rerio] ; Na+/K+ ATPase alpha1B1 subunit [Danio rerio]	46.6926	no quant	50	TPDFSNDNPLETR	iTRAQ4plex@N-term; Thr->Ala@1; Deamidated(N)@6
gi|9789571; gi|39645424; gi|18858295; gi|16197634	Na+/K+ ATPase alpha subunit isoform 1 [Danio rerio] ; ATPase, Na+/K+ transporting, alpha 1 polypeptide [Danio rerio] ; ATPase, Na+/K+ transporting, alpha 1 polypeptide [Danio rerio] ; Na+/K+ ATPase alpha1B1 subunit [Danio rerio]	46.6926	no quant - weak signal	0	TPDFSNDNPLETR	iTRAQ4plex@N-term; Thr->Ala@1
gi|9789571; gi|39645424; gi|18858295; gi|16197634	Na+/K+ ATPase alpha subunit isoform 1 [Danio rerio] ; ATPase, Na+/K+ transporting, alpha 1 polypeptide [Danio rerio] ; ATPase, Na+/K+ transporting, alpha 1 polypeptide [Danio rerio] ; Na+/K+ ATPase alpha1B1 subunit [Danio rerio]	46.6926	auto - shared MS/MS	4	VAGLCNR	iTRAQ4plex@N-term; Gly->Ala@3; Methylthio(C)@5
gi|9789571; gi|39645424; gi|18858295; gi|16197634	Na+/K+ ATPase alpha subunit isoform 1 [Danio rerio] ; ATPase, Na+/K+ transporting, alpha 1 polypeptide [Danio rerio] ; ATPase, Na+/K+ transporting, alpha 1 polypeptide [Danio rerio] ; Na+/K+ ATPase alpha1B1 subunit [Danio rerio]	46.6926	auto - low confidence	0	VAGLCNR	iTRAQ4plex@N-term; Val->Leu@1; Methylthio(C)@5
gi|9789571; gi|39645424; gi|18858295; gi|16197634	Na+/K+ ATPase alpha subunit isoform 1 [Danio rerio] ; ATPase, Na+/K+ transporting, alpha 1 polypeptide [Danio rerio] ; ATPase, Na+/K+ transporting, alpha 1 polypeptide [Danio rerio] ; Na+/K+ ATPase alpha1B1 subunit [Danio rerio]	46.6926	auto - shared MS/MS	99	VDNSSLTGESEPQTR	iTRAQ4plex@N-term
gi|9789571; gi|39645424; gi|18858295; gi|16197634	Na+/K+ ATPase alpha subunit isoform 1 [Danio rerio] ; ATPase, Na+/K+ transporting, alpha 1 polypeptide [Danio rerio] ; ATPase, Na+/K+ transporting, alpha 1 polypeptide [Danio rerio] ; Na+/K+ ATPase alpha1B1 subunit [Danio rerio]	46.6926	no quant - weak signal	99	VDNSSLTGESEPQTR	iTRAQ4plex@N-term
gi|9789571; gi|39645424; gi|18858295; gi|16197634	Na+/K+ ATPase alpha subunit isoform 1 [Danio rerio] ; ATPase, Na+/K+ transporting, alpha 1 polypeptide [Danio rerio] ; ATPase, Na+/K+ transporting, alpha 1 polypeptide [Danio rerio] ; Na+/K+ ATPase alpha1B1 subunit [Danio rerio]	46.6926	auto - shared MS/MS	99	VDNSSLTGESEPQTR	iTRAQ4plex@N-term; Deamidated(N)@3
gi|9789571; gi|39645424; gi|18858295; gi|16197634	Na+/K+ ATPase alpha subunit isoform 1 [Danio rerio] ; ATPase, Na+/K+ transporting, alpha 1 polypeptide [Danio rerio] ; ATPase, Na+/K+ transporting, alpha 1 polypeptide [Danio rerio] ; Na+/K+ ATPase alpha1B1 subunit [Danio rerio]	46.6926	no quant - weak signal	99	VDNSSLTGESEPQTR	iTRAQ4plex@N-term; Deamidated(N)@3
gi|9789571; gi|39645424; gi|18858295; gi|16197634	Na+/K+ ATPase alpha subunit isoform 1 [Danio rerio] ; ATPase, Na+/K+ transporting, alpha 1 polypeptide [Danio rerio] ; ATPase, Na+/K+ transporting, alpha 1 polypeptide [Danio rerio] ; Na+/K+ ATPase alpha1B1 subunit [Danio rerio]	46.6926	no quant - weak signal	99	VDNSSLTGESEPQTR	iTRAQ4plex@N-term; Deamidated(N)@3
gi|9789571; gi|39645424; gi|18858295; gi|16197634	Na+/K+ ATPase alpha subunit isoform 1 [Danio rerio] ; ATPase, Na+/K+ transporting, alpha 1 polypeptide [Danio rerio] ; ATPase, Na+/K+ transporting, alpha 1 polypeptide [Danio rerio] ; Na+/K+ ATPase alpha1B1 subunit [Danio rerio]	46.6926	auto - shared MS/MS	99	VDNSSLTGESEPQTR	iTRAQ4plex@N-term
gi|9789571; gi|39645424; gi|18858295; gi|16197634	Na+/K+ ATPase alpha subunit isoform 1 [Danio rerio] ; ATPase, Na+/K+ transporting, alpha 1 polypeptide [Danio rerio] ; ATPase, Na+/K+ transporting, alpha 1 polypeptide [Danio rerio] ; Na+/K+ ATPase alpha1B1 subunit [Danio rerio]	46.6926	no quant - weak signal	99	VDNSSLTGESEPQTR	iTRAQ4plex@N-term
gi|9789571; gi|39645424; gi|18858295; gi|16197634	Na+/K+ ATPase alpha subunit isoform 1 [Danio rerio] ; ATPase, Na+/K+ transporting, alpha 1 polypeptide [Danio rerio] ; ATPase, Na+/K+ transporting, alpha 1 polypeptide [Danio rerio] ; Na+/K+ ATPase alpha1B1 subunit [Danio rerio]	46.6926	no quant	99	VDNSSLTGESEPQTR	iTRAQ4plex@N-term; Deamidated(N)@3
gi|9789571; gi|39645424; gi|18858295; gi|16197634	Na+/K+ ATPase alpha subunit isoform 1 [Danio rerio] ; ATPase, Na+/K+ transporting, alpha 1 polypeptide [Danio rerio] ; ATPase, Na+/K+ transporting, alpha 1 polypeptide [Danio rerio] ; Na+/K+ ATPase alpha1B1 subunit [Danio rerio]	46.6926	no quant	96	VDNSSLTGESEPQTR	Delta:H(2)C(2)@N-term
gi|9789571; gi|39645424; gi|18858295; gi|16197634	Na+/K+ ATPase alpha subunit isoform 1 [Danio rerio] ; ATPase, Na+/K+ transporting, alpha 1 polypeptide [Danio rerio] ; ATPase, Na+/K+ transporting, alpha 1 polypeptide [Danio rerio] ; Na+/K+ ATPase alpha1B1 subunit [Danio rerio]	46.6926	no quant - weak signal	91	VDNSSLTGESEPQTR	iTRAQ4plex@N-term; iTRAQ4plex(T)@7
gi|9789571; gi|39645424; gi|18858295; gi|16197634	Na+/K+ ATPase alpha subunit isoform 1 [Danio rerio] ; ATPase, Na+/K+ transporting, alpha 1 polypeptide [Danio rerio] ; ATPase, Na+/K+ transporting, alpha 1 polypeptide [Danio rerio] ; Na+/K+ ATPase alpha1B1 subunit [Danio rerio]	46.6926	no quant - weak signal	19	VDNSSLTGESEPQTR	iTRAQ4plex@N-term; iTRAQ4plex(S)@10
gi|9789571; gi|39645424; gi|18858295; gi|16197634	Na+/K+ ATPase alpha subunit isoform 1 [Danio rerio] ; ATPase, Na+/K+ transporting, alpha 1 polypeptide [Danio rerio] ; ATPase, Na+/K+ transporting, alpha 1 polypeptide [Danio rerio] ; Na+/K+ ATPase alpha1B1 subunit [Danio rerio]	46.6926	no quant - weak signal	8	VDNSSLTGESEPQTR	iTRAQ4plex@N-term; Dehydrated(E)@11
gi|9789571; gi|39645424; gi|18858295; gi|16197634	Na+/K+ ATPase alpha subunit isoform 1 [Danio rerio] ; ATPase, Na+/K+ transporting, alpha 1 polypeptide [Danio rerio] ; ATPase, Na+/K+ transporting, alpha 1 polypeptide [Danio rerio] ; Na+/K+ ATPase alpha1B1 subunit [Danio rerio]	46.6926	no quant	5	VDNSSLTGESEPQTR	No iTRAQ4plex@N-term
gi|9789571; gi|39645424; gi|18858295; gi|16197634	Na+/K+ ATPase alpha subunit isoform 1 [Danio rerio] ; ATPase, Na+/K+ transporting, alpha 1 polypeptide [Danio rerio] ; ATPase, Na+/K+ transporting, alpha 1 polypeptide [Danio rerio] ; Na+/K+ ATPase alpha1B1 subunit [Danio rerio]	46.6926	no quant	0	VDNSSLTGESEPQTR	iTRAQ4plex@N-term; iTRAQ4plex(S)@10; Dioxidation(P)@12
gi|9789571; gi|39645424; gi|18858295; gi|16197634	Na+/K+ ATPase alpha subunit isoform 1 [Danio rerio] ; ATPase, Na+/K+ transporting, alpha 1 polypeptide [Danio rerio] ; ATPase, Na+/K+ transporting, alpha 1 polypeptide [Danio rerio] ; Na+/K+ ATPase alpha1B1 subunit [Danio rerio]	46.6926	no quant - weak signal	0	VDNSSLTGESEPQTR	iTRAQ4plex@N-term
gi|9789571; gi|39645424; gi|18858295; gi|16197634	Na+/K+ ATPase alpha subunit isoform 1 [Danio rerio] ; ATPase, Na+/K+ transporting, alpha 1 polypeptide [Danio rerio] ; ATPase, Na+/K+ transporting, alpha 1 polypeptide [Danio rerio] ; Na+/K+ ATPase alpha1B1 subunit [Danio rerio]	46.6926	auto - shared MS/MS	99	VIMVTGDHPITAK	iTRAQ4plex@N-term; Oxidation(M)@3; iTRAQ4plex(K)@13
gi|9789571; gi|39645424; gi|18858295; gi|16197634	Na+/K+ ATPase alpha subunit isoform 1 [Danio rerio] ; ATPase, Na+/K+ transporting, alpha 1 polypeptide [Danio rerio] ; ATPase, Na+/K+ transporting, alpha 1 polypeptide [Danio rerio] ; Na+/K+ ATPase alpha1B1 subunit [Danio rerio]	46.6926	no quant - weak signal	99	VIMVTGDHPITAK	iTRAQ4plex@N-term; Oxidation(M)@3; iTRAQ4plex(K)@13
gi|9789571; gi|39645424; gi|18858295; gi|16197634	Na+/K+ ATPase alpha subunit isoform 1 [Danio rerio] ; ATPase, Na+/K+ transporting, alpha 1 polypeptide [Danio rerio] ; ATPase, Na+/K+ transporting, alpha 1 polypeptide [Danio rerio] ; Na+/K+ ATPase alpha1B1 subunit [Danio rerio]	46.6926	no quant - weak signal	99	VIMVTGDHPITAK	iTRAQ4plex@N-term; iTRAQ4plex(K)@13
gi|92087016; gi|78355039; gi|7546803; gi|63004272; gi|45709360; gi|42560194; gi|42560193; gi|31323262; gi|2822456; gi|27466722; gi|213042; gi|213034; gi|147742807; gi|147742803	Actin, cytoplasmic 2 (Beta-actin-2) ; beta-actin [Cirrhinus molitorella] ; beta-actin [Pseudorasbora parva] ; beta-actin [Cirrhinus molitorella] ; Bactin2 [Danio rerio] ; Actin, cytoplasmic 1 (Beta-actin) ; Actin, cytoplasmic 1 (Beta-actin) ; beta-actin [Mylopharyngodon piceus] ; beta actin [Danio rerio] ; beta-actin [Megalobrama amblycephala] ; beta-actin ; beta-actin ; beta-actin 1 [Hemibarbus …	58.1333	no quant - weak signal	99	AGFAGDDAPR	iTRAQ4plex@N-term
gi|92087016; gi|78355039; gi|7546803; gi|63004272; gi|45709360; gi|42560194; gi|42560193; gi|31323262; gi|2822456; gi|27466722; gi|213042; gi|213034; gi|147742807; gi|147742803	Actin, cytoplasmic 2 (Beta-actin-2) ; beta-actin [Cirrhinus molitorella] ; beta-actin [Pseudorasbora parva] ; beta-actin [Cirrhinus molitorella] ; Bactin2 [Danio rerio] ; Actin, cytoplasmic 1 (Beta-actin) ; Actin, cytoplasmic 1 (Beta-actin) ; beta-actin [Mylopharyngodon piceus] ; beta actin [Danio rerio] ; beta-actin [Megalobrama amblycephala] ; beta-actin ; beta-actin ; beta-actin 1 [Hemibarbus …	58.1333	no quant	99	DDEIAALVVDNGSGMCK	Protein Terminal Acetyl@N-term; Deamidated(N)@11; Methylthio(C)@16; iTRAQ4plex(K)@17
gi|92087016; gi|78355039; gi|7546803; gi|63004272; gi|45709360; gi|42560194; gi|42560193; gi|31323262; gi|2822456; gi|27466722; gi|213042; gi|213034; gi|147742807; gi|147742803	Actin, cytoplasmic 2 (Beta-actin-2) ; beta-actin [Cirrhinus molitorella] ; beta-actin [Pseudorasbora parva] ; beta-actin [Cirrhinus molitorella] ; Bactin2 [Danio rerio] ; Actin, cytoplasmic 1 (Beta-actin) ; Actin, cytoplasmic 1 (Beta-actin) ; beta-actin [Mylopharyngodon piceus] ; beta actin [Danio rerio] ; beta-actin [Megalobrama amblycephala] ; beta-actin ; beta-actin ; beta-actin 1 [Hemibarbus …	58.1333	no quant - weak signal	99	DLTDYLMK	iTRAQ4plex@N-term; iTRAQ4plex(K)@8
gi|92087016; gi|78355039; gi|7546803; gi|63004272; gi|45709360; gi|42560194; gi|42560193; gi|31323262; gi|2822456; gi|27466722; gi|213042; gi|213034; gi|147742807; gi|147742803	Actin, cytoplasmic 2 (Beta-actin-2) ; beta-actin [Cirrhinus molitorella] ; beta-actin [Pseudorasbora parva] ; beta-actin [Cirrhinus molitorella] ; Bactin2 [Danio rerio] ; Actin, cytoplasmic 1 (Beta-actin) ; Actin, cytoplasmic 1 (Beta-actin) ; beta-actin [Mylopharyngodon piceus] ; beta actin [Danio rerio] ; beta-actin [Megalobrama amblycephala] ; beta-actin ; beta-actin ; beta-actin 1 [Hemibarbus …	58.1333	no quant - weak signal	99	DLYANTVLSGGTTMYPGIADR	iTRAQ4plex@N-term
gi|92087016; gi|78355039; gi|7546803; gi|63004272; gi|45709360; gi|42560194; gi|42560193; gi|31323262; gi|2822456; gi|27466722; gi|213042; gi|213034; gi|147742807; gi|147742803	Actin, cytoplasmic 2 (Beta-actin-2) ; beta-actin [Cirrhinus molitorella] ; beta-actin [Pseudorasbora parva] ; beta-actin [Cirrhinus molitorella] ; Bactin2 [Danio rerio] ; Actin, cytoplasmic 1 (Beta-actin) ; Actin, cytoplasmic 1 (Beta-actin) ; beta-actin [Mylopharyngodon piceus] ; beta actin [Danio rerio] ; beta-actin [Megalobrama amblycephala] ; beta-actin ; beta-actin ; beta-actin 1 [Hemibarbus …	58.1333	no quant - weak signal	99	DSYVGDEAQSK	iTRAQ4plex@N-term; iTRAQ4plex(K)@11
gi|92087016; gi|78355039; gi|7546803; gi|63004272; gi|45709360; gi|42560194; gi|42560193; gi|31323262; gi|2822456; gi|27466722; gi|213042; gi|213034; gi|147742807; gi|147742803	Actin, cytoplasmic 2 (Beta-actin-2) ; beta-actin [Cirrhinus molitorella] ; beta-actin [Pseudorasbora parva] ; beta-actin [Cirrhinus molitorella] ; Bactin2 [Danio rerio] ; Actin, cytoplasmic 1 (Beta-actin) ; Actin, cytoplasmic 1 (Beta-actin) ; beta-actin [Mylopharyngodon piceus] ; beta actin [Danio rerio] ; beta-actin [Megalobrama amblycephala] ; beta-actin ; beta-actin ; beta-actin 1 [Hemibarbus …	58.1333	auto - shared MS/MS	99	EITSLAPSTMK	iTRAQ4plex@N-term; Oxidation(M)@10; iTRAQ4plex(K)@11
gi|92087016; gi|78355039; gi|7546803; gi|63004272; gi|45709360; gi|42560194; gi|42560193; gi|31323262; gi|2822456; gi|27466722; gi|213042; gi|213034; gi|147742807; gi|147742803	Actin, cytoplasmic 2 (Beta-actin-2) ; beta-actin [Cirrhinus molitorella] ; beta-actin [Pseudorasbora parva] ; beta-actin [Cirrhinus molitorella] ; Bactin2 [Danio rerio] ; Actin, cytoplasmic 1 (Beta-actin) ; Actin, cytoplasmic 1 (Beta-actin) ; beta-actin [Mylopharyngodon piceus] ; beta actin [Danio rerio] ; beta-actin [Megalobrama amblycephala] ; beta-actin ; beta-actin ; beta-actin 1 [Hemibarbus …	58.1333	auto - shared MS/MS	99	GYSFTTTAER	iTRAQ4plex@N-term
gi|92087016; gi|78355039; gi|7546803; gi|63004272; gi|45709360; gi|42560194; gi|42560193; gi|31323262; gi|2822456; gi|27466722; gi|213042; gi|213034; gi|147742807; gi|147742803	Actin, cytoplasmic 2 (Beta-actin-2) ; beta-actin [Cirrhinus molitorella] ; beta-actin [Pseudorasbora parva] ; beta-actin [Cirrhinus molitorella] ; Bactin2 [Danio rerio] ; Actin, cytoplasmic 1 (Beta-actin) ; Actin, cytoplasmic 1 (Beta-actin) ; beta-actin [Mylopharyngodon piceus] ; beta actin [Danio rerio] ; beta-actin [Megalobrama amblycephala] ; beta-actin ; beta-actin ; beta-actin 1 [Hemibarbus …	58.1333	no quant - weak signal	99	KDLYANTVLSGGTTMYPGIADR	iTRAQ4plex@N-term; iTRAQ4plex(K)@1; Deamidated(N)@6
gi|92087016; gi|78355039; gi|7546803; gi|63004272; gi|45709360; gi|42560194; gi|42560193; gi|31323262; gi|2822456; gi|27466722; gi|213042; gi|213034; gi|147742807; gi|147742803	Actin, cytoplasmic 2 (Beta-actin-2) ; beta-actin [Cirrhinus molitorella] ; beta-actin [Pseudorasbora parva] ; beta-actin [Cirrhinus molitorella] ; Bactin2 [Danio rerio] ; Actin, cytoplasmic 1 (Beta-actin) ; Actin, cytoplasmic 1 (Beta-actin) ; beta-actin [Mylopharyngodon piceus] ; beta actin [Danio rerio] ; beta-actin [Megalobrama amblycephala] ; beta-actin ; beta-actin ; beta-actin 1 [Hemibarbus …	58.1333	auto - shared MS/MS	99	QEYDESGPSIVHR	iTRAQ4plex@N-term
gi|92087016; gi|78355039; gi|7546803; gi|63004272; gi|45709360; gi|42560194; gi|42560193; gi|31323262; gi|2822456; gi|27466722; gi|213042; gi|213034; gi|147742807; gi|147742803	Actin, cytoplasmic 2 (Beta-actin-2) ; beta-actin [Cirrhinus molitorella] ; beta-actin [Pseudorasbora parva] ; beta-actin [Cirrhinus molitorella] ; Bactin2 [Danio rerio] ; Actin, cytoplasmic 1 (Beta-actin) ; Actin, cytoplasmic 1 (Beta-actin) ; beta-actin [Mylopharyngodon piceus] ; beta actin [Danio rerio] ; beta-actin [Megalobrama amblycephala] ; beta-actin ; beta-actin ; beta-actin 1 [Hemibarbus …	58.1333	auto - shared MS/MS	99	SYELPDGQVITIGNER	iTRAQ4plex@N-term
gi|92087016; gi|78355039; gi|7546803; gi|63004272; gi|45709360; gi|42560194; gi|42560193; gi|31323262; gi|2822456; gi|27466722; gi|213042; gi|213034; gi|147742807; gi|147742803	Actin, cytoplasmic 2 (Beta-actin-2) ; beta-actin [Cirrhinus molitorella] ; beta-actin [Pseudorasbora parva] ; beta-actin [Cirrhinus molitorella] ; Bactin2 [Danio rerio] ; Actin, cytoplasmic 1 (Beta-actin) ; Actin, cytoplasmic 1 (Beta-actin) ; beta-actin [Mylopharyngodon piceus] ; beta actin [Danio rerio] ; beta-actin [Megalobrama amblycephala] ; beta-actin ; beta-actin ; beta-actin 1 [Hemibarbus …	58.1333	no quant - weak signal	99	TTGIVMDSGDGVTH	iTRAQ4plex@N-term
gi|92087016; gi|78355039; gi|7546803; gi|63004272; gi|45709360; gi|42560194; gi|42560193; gi|31323262; gi|2822456; gi|27466722; gi|213042; gi|213034; gi|147742807; gi|147742803	Actin, cytoplasmic 2 (Beta-actin-2) ; beta-actin [Cirrhinus molitorella] ; beta-actin [Pseudorasbora parva] ; beta-actin [Cirrhinus molitorella] ; Bactin2 [Danio rerio] ; Actin, cytoplasmic 1 (Beta-actin) ; Actin, cytoplasmic 1 (Beta-actin) ; beta-actin [Mylopharyngodon piceus] ; beta actin [Danio rerio] ; beta-actin [Megalobrama amblycephala] ; beta-actin ; beta-actin ; beta-actin 1 [Hemibarbus …	58.1333	no quant - weak signal	99	TTGIVMDSGDGVTHTVPIYEGY	iTRAQ4plex@N-term
gi|92087016; gi|78355039; gi|7546803; gi|63004272; gi|45709360; gi|42560194; gi|42560193; gi|31323262; gi|2822456; gi|27466722; gi|213042; gi|213034; gi|147742807; gi|147742803	Actin, cytoplasmic 2 (Beta-actin-2) ; beta-actin [Cirrhinus molitorella] ; beta-actin [Pseudorasbora parva] ; beta-actin [Cirrhinus molitorella] ; Bactin2 [Danio rerio] ; Actin, cytoplasmic 1 (Beta-actin) ; Actin, cytoplasmic 1 (Beta-actin) ; beta-actin [Mylopharyngodon piceus] ; beta actin [Danio rerio] ; beta-actin [Megalobrama amblycephala] ; beta-actin ; beta-actin ; beta-actin 1 [Hemibarbus …	58.1333	auto	99	TTGIVMDSGDGVTHTVPIYEGYALPH	iTRAQ4plex@N-term
gi|92087016; gi|78355039; gi|7546803; gi|63004272; gi|45709360; gi|42560194; gi|42560193; gi|31323262; gi|2822456; gi|27466722; gi|213042; gi|213034; gi|147742807; gi|147742803	Actin, cytoplasmic 2 (Beta-actin-2) ; beta-actin [Cirrhinus molitorella] ; beta-actin [Pseudorasbora parva] ; beta-actin [Cirrhinus molitorella] ; Bactin2 [Danio rerio] ; Actin, cytoplasmic 1 (Beta-actin) ; Actin, cytoplasmic 1 (Beta-actin) ; beta-actin [Mylopharyngodon piceus] ; beta actin [Danio rerio] ; beta-actin [Megalobrama amblycephala] ; beta-actin ; beta-actin ; beta-actin 1 [Hemibarbus …	58.1333	auto	99	TVLSGGTTMYPGIADR	iTRAQ4plex@N-term
gi|92087016; gi|78355039; gi|7546803; gi|63004272; gi|45709360; gi|42560194; gi|42560193; gi|31323262; gi|2822456; gi|27466722; gi|213042; gi|213034; gi|147742807; gi|147742803	Actin, cytoplasmic 2 (Beta-actin-2) ; beta-actin [Cirrhinus molitorella] ; beta-actin [Pseudorasbora parva] ; beta-actin [Cirrhinus molitorella] ; Bactin2 [Danio rerio] ; Actin, cytoplasmic 1 (Beta-actin) ; Actin, cytoplasmic 1 (Beta-actin) ; beta-actin [Mylopharyngodon piceus] ; beta actin [Danio rerio] ; beta-actin [Megalobrama amblycephala] ; beta-actin ; beta-actin ; beta-actin 1 [Hemibarbus …	58.1333	auto	99	VAPEEHPVLLTEAPLN	iTRAQ4plex@N-term
gi|92087016; gi|78355039; gi|7546803; gi|63004272; gi|45709360; gi|42560194; gi|42560193; gi|31323262; gi|2822456; gi|27466722; gi|213042; gi|213034; gi|147742807; gi|147742803	Actin, cytoplasmic 2 (Beta-actin-2) ; beta-actin [Cirrhinus molitorella] ; beta-actin [Pseudorasbora parva] ; beta-actin [Cirrhinus molitorella] ; Bactin2 [Danio rerio] ; Actin, cytoplasmic 1 (Beta-actin) ; Actin, cytoplasmic 1 (Beta-actin) ; beta-actin [Mylopharyngodon piceus] ; beta actin [Danio rerio] ; beta-actin [Megalobrama amblycephala] ; beta-actin ; beta-actin ; beta-actin 1 [Hemibarbus …	58.1333	no quant - weak signal	99	VAPEEHPVLLTEAPLNPK	iTRAQ4plex@N-term; iTRAQ4plex(K)@18
gi|92087016; gi|78355039; gi|7546803; gi|63004272; gi|45709360; gi|42560194; gi|42560193; gi|31323262; gi|2822456; gi|27466722; gi|213042; gi|213034; gi|147742807; gi|147742803	Actin, cytoplasmic 2 (Beta-actin-2) ; beta-actin [Cirrhinus molitorella] ; beta-actin [Pseudorasbora parva] ; beta-actin [Cirrhinus molitorella] ; Bactin2 [Danio rerio] ; Actin, cytoplasmic 1 (Beta-actin) ; Actin, cytoplasmic 1 (Beta-actin) ; beta-actin [Mylopharyngodon piceus] ; beta actin [Danio rerio] ; beta-actin [Megalobrama amblycephala] ; beta-actin ; beta-actin ; beta-actin 1 [Hemibarbus …	58.1333	no quant - weak signal	99	YPIEHGIVTNWDDMEK	iTRAQ4plex@N-term; Methyl(H)@5; Dioxidation(W)@11; Oxidation(M)@14; iTRAQ4plex(K)@16
gi|92087016; gi|78355039; gi|7546803; gi|63004272; gi|45709360; gi|42560194; gi|42560193; gi|31323262; gi|2822456; gi|27466722; gi|213042; gi|213034; gi|147742807; gi|147742803	Actin, cytoplasmic 2 (Beta-actin-2) ; beta-actin [Cirrhinus molitorella] ; beta-actin [Pseudorasbora parva] ; beta-actin [Cirrhinus molitorella] ; Bactin2 [Danio rerio] ; Actin, cytoplasmic 1 (Beta-actin) ; Actin, cytoplasmic 1 (Beta-actin) ; beta-actin [Mylopharyngodon piceus] ; beta actin [Danio rerio] ; beta-actin [Megalobrama amblycephala] ; beta-actin ; beta-actin ; beta-actin 1 [Hemibarbus …	58.1333	no quant - weak signal	98	KSYELPDGQVITIGNER	iTRAQ4plex@N-term; Lys->Gln@1
gi|92087016; gi|78355039; gi|7546803; gi|63004272; gi|45709360; gi|42560194; gi|42560193; gi|31323262; gi|2822456; gi|27466722; gi|213042; gi|213034; gi|147742807; gi|147742803	Actin, cytoplasmic 2 (Beta-actin-2) ; beta-actin [Cirrhinus molitorella] ; beta-actin [Pseudorasbora parva] ; beta-actin [Cirrhinus molitorella] ; Bactin2 [Danio rerio] ; Actin, cytoplasmic 1 (Beta-actin) ; Actin, cytoplasmic 1 (Beta-actin) ; beta-actin [Mylopharyngodon piceus] ; beta actin [Danio rerio] ; beta-actin [Megalobrama amblycephala] ; beta-actin ; beta-actin ; beta-actin 1 [Hemibarbus …	58.1333	auto - shared MS/MS	97	AVFPSIVGR	iTRAQ4plex@N-term
gi|92087016; gi|78355039; gi|7546803; gi|63004272; gi|45709360; gi|42560194; gi|42560193; gi|31323262; gi|2822456; gi|27466722; gi|213042; gi|213034; gi|147742807; gi|147742803	Actin, cytoplasmic 2 (Beta-actin-2) ; beta-actin [Cirrhinus molitorella] ; beta-actin [Pseudorasbora parva] ; beta-actin [Cirrhinus molitorella] ; Bactin2 [Danio rerio] ; Actin, cytoplasmic 1 (Beta-actin) ; Actin, cytoplasmic 1 (Beta-actin) ; beta-actin [Mylopharyngodon piceus] ; beta actin [Danio rerio] ; beta-actin [Megalobrama amblycephala] ; beta-actin ; beta-actin ; beta-actin 1 [Hemibarbus …	58.1333	auto	94	QKDSYVGDEAQSK	No iTRAQ4plex@N-term; No iTRAQ4plex(K)@2; Oxidation(Y)@5; iTRAQ4plex(K)@13
gi|92087016; gi|78355039; gi|7546803; gi|63004272; gi|45709360; gi|42560194; gi|42560193; gi|31323262; gi|2822456; gi|27466722; gi|213042; gi|213034; gi|147742807; gi|147742803	Actin, cytoplasmic 2 (Beta-actin-2) ; beta-actin [Cirrhinus molitorella] ; beta-actin [Pseudorasbora parva] ; beta-actin [Cirrhinus molitorella] ; Bactin2 [Danio rerio] ; Actin, cytoplasmic 1 (Beta-actin) ; Actin, cytoplasmic 1 (Beta-actin) ; beta-actin [Mylopharyngodon piceus] ; beta actin [Danio rerio] ; beta-actin [Megalobrama amblycephala] ; beta-actin ; beta-actin ; beta-actin 1 [Hemibarbus …	58.1333	no quant - weak signal	93	GILTLK	iTRAQ4plex@N-term; iTRAQ4plex(K)@6
gi|92087016; gi|78355039; gi|7546803; gi|63004272; gi|45709360; gi|42560194; gi|42560193; gi|31323262; gi|2822456; gi|27466722; gi|213042; gi|213034; gi|147742807; gi|147742803	Actin, cytoplasmic 2 (Beta-actin-2) ; beta-actin [Cirrhinus molitorella] ; beta-actin [Pseudorasbora parva] ; beta-actin [Cirrhinus molitorella] ; Bactin2 [Danio rerio] ; Actin, cytoplasmic 1 (Beta-actin) ; Actin, cytoplasmic 1 (Beta-actin) ; beta-actin [Mylopharyngodon piceus] ; beta actin [Danio rerio] ; beta-actin [Megalobrama amblycephala] ; beta-actin ; beta-actin ; beta-actin 1 [Hemibarbus …	58.1333	auto - shared MS/MS	93	GIVTNWDDMEK	iTRAQ4plex@N-term; iTRAQ4plex(K)@11
gi|92087016; gi|78355039; gi|7546803; gi|63004272; gi|45709360; gi|42560194; gi|42560193; gi|31323262; gi|2822456; gi|27466722; gi|213042; gi|213034; gi|147742807; gi|147742803	Actin, cytoplasmic 2 (Beta-actin-2) ; beta-actin [Cirrhinus molitorella] ; beta-actin [Pseudorasbora parva] ; beta-actin [Cirrhinus molitorella] ; Bactin2 [Danio rerio] ; Actin, cytoplasmic 1 (Beta-actin) ; Actin, cytoplasmic 1 (Beta-actin) ; beta-actin [Mylopharyngodon piceus] ; beta actin [Danio rerio] ; beta-actin [Megalobrama amblycephala] ; beta-actin ; beta-actin ; beta-actin 1 [Hemibarbus …	58.1333	auto - shared MS/MS	92	IIAPPER	iTRAQ4plex@N-term
gi|92087016; gi|78355039; gi|7546803; gi|63004272; gi|45709360; gi|42560194; gi|42560193; gi|31323262; gi|2822456; gi|27466722; gi|213042; gi|213034; gi|147742807; gi|147742803	Actin, cytoplasmic 2 (Beta-actin-2) ; beta-actin [Cirrhinus molitorella] ; beta-actin [Pseudorasbora parva] ; beta-actin [Cirrhinus molitorella] ; Bactin2 [Danio rerio] ; Actin, cytoplasmic 1 (Beta-actin) ; Actin, cytoplasmic 1 (Beta-actin) ; beta-actin [Mylopharyngodon piceus] ; beta actin [Danio rerio] ; beta-actin [Megalobrama amblycephala] ; beta-actin ; beta-actin ; beta-actin 1 [Hemibarbus …	58.1333	auto - shared MS/MS	58	CDVDIR	iTRAQ4plex@N-term; Methylthio(C)@1
gi|92087016; gi|78355039; gi|7546803; gi|63004272; gi|45709360; gi|42560194; gi|42560193; gi|31323262; gi|2822456; gi|27466722; gi|213042; gi|213034; gi|147742807; gi|147742803	Actin, cytoplasmic 2 (Beta-actin-2) ; beta-actin [Cirrhinus molitorella] ; beta-actin [Pseudorasbora parva] ; beta-actin [Cirrhinus molitorella] ; Bactin2 [Danio rerio] ; Actin, cytoplasmic 1 (Beta-actin) ; Actin, cytoplasmic 1 (Beta-actin) ; beta-actin [Mylopharyngodon piceus] ; beta actin [Danio rerio] ; beta-actin [Megalobrama amblycephala] ; beta-actin ; beta-actin ; beta-actin 1 [Hemibarbus …	58.1333	no quant	8.46667	DEIAALVVDNGSGMCK	iTRAQ4plex@N-term; Asp->Gln@1; Deamidated(N)@10; Oxidation(M)@14; Methylthio(C)@15; iTRAQ4plex(K)@16
gi|92087016; gi|78355039; gi|7546803; gi|63004272; gi|45709360; gi|42560194; gi|42560193; gi|31323262; gi|2822456; gi|27466722; gi|213042; gi|213034; gi|147742807; gi|147742803	Actin, cytoplasmic 2 (Beta-actin-2) ; beta-actin [Cirrhinus molitorella] ; beta-actin [Pseudorasbora parva] ; beta-actin [Cirrhinus molitorella] ; Bactin2 [Danio rerio] ; Actin, cytoplasmic 1 (Beta-actin) ; Actin, cytoplasmic 1 (Beta-actin) ; beta-actin [Mylopharyngodon piceus] ; beta actin [Danio rerio] ; beta-actin [Megalobrama amblycephala] ; beta-actin ; beta-actin ; beta-actin 1 [Hemibarbus …	58.1333	auto	8.46667	KDSYVGDEAQSK	iTRAQ4plex@N-term; Lys->Gln@1; iTRAQ4plex(K)@12
gi|92087016; gi|78355039; gi|7546803; gi|63004272; gi|45709360; gi|42560194; gi|42560193; gi|31323262; gi|2822456; gi|27466722; gi|213042; gi|213034; gi|147742807; gi|147742803	Actin, cytoplasmic 2 (Beta-actin-2) ; beta-actin [Cirrhinus molitorella] ; beta-actin [Pseudorasbora parva] ; beta-actin [Cirrhinus molitorella] ; Bactin2 [Danio rerio] ; Actin, cytoplasmic 1 (Beta-actin) ; Actin, cytoplasmic 1 (Beta-actin) ; beta-actin [Mylopharyngodon piceus] ; beta actin [Danio rerio] ; beta-actin [Megalobrama amblycephala] ; beta-actin ; beta-actin ; beta-actin 1 [Hemibarbus …	58.1333	no quant - weak signal	7.47209	LYANTVLSGGTTMYPGIADR	No iTRAQ4plex@N-term
gi|92087016; gi|78355039; gi|7546803; gi|63004272; gi|45709360; gi|42560194; gi|42560193; gi|31323262; gi|2822456; gi|27466722; gi|213042; gi|213034; gi|147742807; gi|147742803	Actin, cytoplasmic 2 (Beta-actin-2) ; beta-actin [Cirrhinus molitorella] ; beta-actin [Pseudorasbora parva] ; beta-actin [Cirrhinus molitorella] ; Bactin2 [Danio rerio] ; Actin, cytoplasmic 1 (Beta-actin) ; Actin, cytoplasmic 1 (Beta-actin) ; beta-actin [Mylopharyngodon piceus] ; beta actin [Danio rerio] ; beta-actin [Megalobrama amblycephala] ; beta-actin ; beta-actin ; beta-actin 1 [Hemibarbus …	58.1333	auto - shared MS/MS	1.06529	ADRMQK	iTRAQ4plex@N-term; Deamidated(Q)@5; iTRAQ4plex(K)@6
gi|92087016; gi|78355039; gi|7546803; gi|63004272; gi|45709360; gi|42560194; gi|42560193; gi|31323262; gi|2822456; gi|27466722; gi|213042; gi|213034; gi|147742807; gi|147742803	Actin, cytoplasmic 2 (Beta-actin-2) ; beta-actin [Cirrhinus molitorella] ; beta-actin [Pseudorasbora parva] ; beta-actin [Cirrhinus molitorella] ; Bactin2 [Danio rerio] ; Actin, cytoplasmic 1 (Beta-actin) ; Actin, cytoplasmic 1 (Beta-actin) ; beta-actin [Mylopharyngodon piceus] ; beta actin [Danio rerio] ; beta-actin [Megalobrama amblycephala] ; beta-actin ; beta-actin ; beta-actin 1 [Hemibarbus …	58.1333	no quant - weak signal	1	AVFPSIVGRPR	No iTRAQ4plex@N-term
gi|92087016; gi|78355039; gi|7546803; gi|63004272; gi|45709360; gi|42560194; gi|42560193; gi|31323262; gi|2822456; gi|27466722; gi|213042; gi|213034; gi|147742807; gi|147742803	Actin, cytoplasmic 2 (Beta-actin-2) ; beta-actin [Cirrhinus molitorella] ; beta-actin [Pseudorasbora parva] ; beta-actin [Cirrhinus molitorella] ; Bactin2 [Danio rerio] ; Actin, cytoplasmic 1 (Beta-actin) ; Actin, cytoplasmic 1 (Beta-actin) ; beta-actin [Mylopharyngodon piceus] ; beta actin [Danio rerio] ; beta-actin [Megalobrama amblycephala] ; beta-actin ; beta-actin ; beta-actin 1 [Hemibarbus …	58.1333	auto - shared MS/MS	99	AGFAGDDAPR	iTRAQ4plex@N-term
gi|92087016; gi|78355039; gi|7546803; gi|63004272; gi|45709360; gi|42560194; gi|42560193; gi|31323262; gi|2822456; gi|27466722; gi|213042; gi|213034; gi|147742807; gi|147742803	Actin, cytoplasmic 2 (Beta-actin-2) ; beta-actin [Cirrhinus molitorella] ; beta-actin [Pseudorasbora parva] ; beta-actin [Cirrhinus molitorella] ; Bactin2 [Danio rerio] ; Actin, cytoplasmic 1 (Beta-actin) ; Actin, cytoplasmic 1 (Beta-actin) ; beta-actin [Mylopharyngodon piceus] ; beta actin [Danio rerio] ; beta-actin [Megalobrama amblycephala] ; beta-actin ; beta-actin ; beta-actin 1 [Hemibarbus …	58.1333	no quant - weak signal	99	AGFAGDDAPR	iTRAQ4plex@N-term
gi|92087016; gi|78355039; gi|7546803; gi|63004272; gi|45709360; gi|42560194; gi|42560193; gi|31323262; gi|2822456; gi|27466722; gi|213042; gi|213034; gi|147742807; gi|147742803	Actin, cytoplasmic 2 (Beta-actin-2) ; beta-actin [Cirrhinus molitorella] ; beta-actin [Pseudorasbora parva] ; beta-actin [Cirrhinus molitorella] ; Bactin2 [Danio rerio] ; Actin, cytoplasmic 1 (Beta-actin) ; Actin, cytoplasmic 1 (Beta-actin) ; beta-actin [Mylopharyngodon piceus] ; beta actin [Danio rerio] ; beta-actin [Megalobrama amblycephala] ; beta-actin ; beta-actin ; beta-actin 1 [Hemibarbus …	58.1333	no quant	99	AGFAGDDAPR	Delta:H(2)C(2)@N-term
gi|92087016; gi|78355039; gi|7546803; gi|63004272; gi|45709360; gi|42560194; gi|42560193; gi|31323262; gi|2822456; gi|27466722; gi|213042; gi|213034; gi|147742807; gi|147742803	Actin, cytoplasmic 2 (Beta-actin-2) ; beta-actin [Cirrhinus molitorella] ; beta-actin [Pseudorasbora parva] ; beta-actin [Cirrhinus molitorella] ; Bactin2 [Danio rerio] ; Actin, cytoplasmic 1 (Beta-actin) ; Actin, cytoplasmic 1 (Beta-actin) ; beta-actin [Mylopharyngodon piceus] ; beta actin [Danio rerio] ; beta-actin [Megalobrama amblycephala] ; beta-actin ; beta-actin ; beta-actin 1 [Hemibarbus …	58.1333	no quant	99	AGFAGDDAPR	iTRAQ4plex@N-term
gi|92087016; gi|78355039; gi|7546803; gi|63004272; gi|45709360; gi|42560194; gi|42560193; gi|31323262; gi|2822456; gi|27466722; gi|213042; gi|213034; gi|147742807; gi|147742803	Actin, cytoplasmic 2 (Beta-actin-2) ; beta-actin [Cirrhinus molitorella] ; beta-actin [Pseudorasbora parva] ; beta-actin [Cirrhinus molitorella] ; Bactin2 [Danio rerio] ; Actin, cytoplasmic 1 (Beta-actin) ; Actin, cytoplasmic 1 (Beta-actin) ; beta-actin [Mylopharyngodon piceus] ; beta actin [Danio rerio] ; beta-actin [Megalobrama amblycephala] ; beta-actin ; beta-actin ; beta-actin 1 [Hemibarbus …	58.1333	no quant - weak signal	99	AGFAGDDAPR	iTRAQ4plex@N-term
gi|92087016; gi|78355039; gi|7546803; gi|63004272; gi|45709360; gi|42560194; gi|42560193; gi|31323262; gi|2822456; gi|27466722; gi|213042; gi|213034; gi|147742807; gi|147742803	Actin, cytoplasmic 2 (Beta-actin-2) ; beta-actin [Cirrhinus molitorella] ; beta-actin [Pseudorasbora parva] ; beta-actin [Cirrhinus molitorella] ; Bactin2 [Danio rerio] ; Actin, cytoplasmic 1 (Beta-actin) ; Actin, cytoplasmic 1 (Beta-actin) ; beta-actin [Mylopharyngodon piceus] ; beta actin [Danio rerio] ; beta-actin [Megalobrama amblycephala] ; beta-actin ; beta-actin ; beta-actin 1 [Hemibarbus …	58.1333	no quant - weak signal	45	AGFAGDDAPR	iTRAQ4plex@N-term; Cation:Na(D)@7
gi|92087016; gi|78355039; gi|7546803; gi|63004272; gi|45709360; gi|42560194; gi|42560193; gi|31323262; gi|2822456; gi|27466722; gi|213042; gi|213034; gi|147742807; gi|147742803	Actin, cytoplasmic 2 (Beta-actin-2) ; beta-actin [Cirrhinus molitorella] ; beta-actin [Pseudorasbora parva] ; beta-actin [Cirrhinus molitorella] ; Bactin2 [Danio rerio] ; Actin, cytoplasmic 1 (Beta-actin) ; Actin, cytoplasmic 1 (Beta-actin) ; beta-actin [Mylopharyngodon piceus] ; beta actin [Danio rerio] ; beta-actin [Megalobrama amblycephala] ; beta-actin ; beta-actin ; beta-actin 1 [Hemibarbus …	58.1333	auto - shared MS/MS	41	AGFAGDDAPR	iTRAQ4plex@N-term; Dehydrated(D)@6
gi|92087016; gi|78355039; gi|7546803; gi|63004272; gi|45709360; gi|42560194; gi|42560193; gi|31323262; gi|2822456; gi|27466722; gi|213042; gi|213034; gi|147742807; gi|147742803	Actin, cytoplasmic 2 (Beta-actin-2) ; beta-actin [Cirrhinus molitorella] ; beta-actin [Pseudorasbora parva] ; beta-actin [Cirrhinus molitorella] ; Bactin2 [Danio rerio] ; Actin, cytoplasmic 1 (Beta-actin) ; Actin, cytoplasmic 1 (Beta-actin) ; beta-actin [Mylopharyngodon piceus] ; beta actin [Danio rerio] ; beta-actin [Megalobrama amblycephala] ; beta-actin ; beta-actin ; beta-actin 1 [Hemibarbus …	58.1333	no quant - weak signal	0	AGFAGDDAPR	iTRAQ4plex@N-term
gi|92087016; gi|78355039; gi|7546803; gi|63004272; gi|45709360; gi|42560194; gi|42560193; gi|31323262; gi|2822456; gi|27466722; gi|213042; gi|213034; gi|147742807; gi|147742803	Actin, cytoplasmic 2 (Beta-actin-2) ; beta-actin [Cirrhinus molitorella] ; beta-actin [Pseudorasbora parva] ; beta-actin [Cirrhinus molitorella] ; Bactin2 [Danio rerio] ; Actin, cytoplasmic 1 (Beta-actin) ; Actin, cytoplasmic 1 (Beta-actin) ; beta-actin [Mylopharyngodon piceus] ; beta actin [Danio rerio] ; beta-actin [Megalobrama amblycephala] ; beta-actin ; beta-actin ; beta-actin 1 [Hemibarbus …	58.1333	no quant	0	AGFAGDDAPRAVFPSIVGRPRHQ	iTRAQ4plex@N-term
gi|92087016; gi|78355039; gi|7546803; gi|63004272; gi|45709360; gi|42560194; gi|42560193; gi|31323262; gi|2822456; gi|27466722; gi|213042; gi|213034; gi|147742807; gi|147742803	Actin, cytoplasmic 2 (Beta-actin-2) ; beta-actin [Cirrhinus molitorella] ; beta-actin [Pseudorasbora parva] ; beta-actin [Cirrhinus molitorella] ; Bactin2 [Danio rerio] ; Actin, cytoplasmic 1 (Beta-actin) ; Actin, cytoplasmic 1 (Beta-actin) ; beta-actin [Mylopharyngodon piceus] ; beta actin [Danio rerio] ; beta-actin [Megalobrama amblycephala] ; beta-actin ; beta-actin ; beta-actin 1 [Hemibarbus …	58.1333	auto - shared MS/MS	97	AVFPSIVGR	iTRAQ4plex@N-term
gi|92087016; gi|78355039; gi|7546803; gi|63004272; gi|45709360; gi|42560194; gi|42560193; gi|31323262; gi|2822456; gi|27466722; gi|213042; gi|213034; gi|147742807; gi|147742803	Actin, cytoplasmic 2 (Beta-actin-2) ; beta-actin [Cirrhinus molitorella] ; beta-actin [Pseudorasbora parva] ; beta-actin [Cirrhinus molitorella] ; Bactin2 [Danio rerio] ; Actin, cytoplasmic 1 (Beta-actin) ; Actin, cytoplasmic 1 (Beta-actin) ; beta-actin [Mylopharyngodon piceus] ; beta actin [Danio rerio] ; beta-actin [Megalobrama amblycephala] ; beta-actin ; beta-actin ; beta-actin 1 [Hemibarbus …	58.1333	no quant	85	AVFPSIVGR	iTRAQ4plex@N-term
gi|92087016; gi|78355039; gi|7546803; gi|63004272; gi|45709360; gi|42560194; gi|42560193; gi|31323262; gi|2822456; gi|27466722; gi|213042; gi|213034; gi|147742807; gi|147742803	Actin, cytoplasmic 2 (Beta-actin-2) ; beta-actin [Cirrhinus molitorella] ; beta-actin [Pseudorasbora parva] ; beta-actin [Cirrhinus molitorella] ; Bactin2 [Danio rerio] ; Actin, cytoplasmic 1 (Beta-actin) ; Actin, cytoplasmic 1 (Beta-actin) ; beta-actin [Mylopharyngodon piceus] ; beta actin [Danio rerio] ; beta-actin [Megalobrama amblycephala] ; beta-actin ; beta-actin ; beta-actin 1 [Hemibarbus …	58.1333	auto - shared MS/MS	83	AVFPSIVGR	iTRAQ4plex@N-term
gi|92087016; gi|78355039; gi|7546803; gi|63004272; gi|45709360; gi|42560194; gi|42560193; gi|31323262; gi|2822456; gi|27466722; gi|213042; gi|213034; gi|147742807; gi|147742803	Actin, cytoplasmic 2 (Beta-actin-2) ; beta-actin [Cirrhinus molitorella] ; beta-actin [Pseudorasbora parva] ; beta-actin [Cirrhinus molitorella] ; Bactin2 [Danio rerio] ; Actin, cytoplasmic 1 (Beta-actin) ; Actin, cytoplasmic 1 (Beta-actin) ; beta-actin [Mylopharyngodon piceus] ; beta actin [Danio rerio] ; beta-actin [Megalobrama amblycephala] ; beta-actin ; beta-actin ; beta-actin 1 [Hemibarbus …	58.1333	auto - shared MS/MS	72	AVFPSIVGR	iTRAQ4plex@N-term
gi|92087016; gi|78355039; gi|7546803; gi|63004272; gi|45709360; gi|42560194; gi|42560193; gi|31323262; gi|2822456; gi|27466722; gi|213042; gi|213034; gi|147742807; gi|147742803	Actin, cytoplasmic 2 (Beta-actin-2) ; beta-actin [Cirrhinus molitorella] ; beta-actin [Pseudorasbora parva] ; beta-actin [Cirrhinus molitorella] ; Bactin2 [Danio rerio] ; Actin, cytoplasmic 1 (Beta-actin) ; Actin, cytoplasmic 1 (Beta-actin) ; beta-actin [Mylopharyngodon piceus] ; beta actin [Danio rerio] ; beta-actin [Megalobrama amblycephala] ; beta-actin ; beta-actin ; beta-actin 1 [Hemibarbus …	58.1333	no quant - weak signal	42	AVFPSIVGR	iTRAQ4plex@N-term
gi|92087016; gi|78355039; gi|7546803; gi|63004272; gi|45709360; gi|42560194; gi|42560193; gi|31323262; gi|2822456; gi|27466722; gi|213042; gi|213034; gi|147742807; gi|147742803	Actin, cytoplasmic 2 (Beta-actin-2) ; beta-actin [Cirrhinus molitorella] ; beta-actin [Pseudorasbora parva] ; beta-actin [Cirrhinus molitorella] ; Bactin2 [Danio rerio] ; Actin, cytoplasmic 1 (Beta-actin) ; Actin, cytoplasmic 1 (Beta-actin) ; beta-actin [Mylopharyngodon piceus] ; beta actin [Danio rerio] ; beta-actin [Megalobrama amblycephala] ; beta-actin ; beta-actin ; beta-actin 1 [Hemibarbus …	58.1333	no quant - weak signal	20	AVFPSIVGR	iTRAQ4plex@N-term
gi|92087016; gi|78355039; gi|7546803; gi|63004272; gi|45709360; gi|42560194; gi|42560193; gi|31323262; gi|2822456; gi|27466722; gi|213042; gi|213034; gi|147742807; gi|147742803	Actin, cytoplasmic 2 (Beta-actin-2) ; beta-actin [Cirrhinus molitorella] ; beta-actin [Pseudorasbora parva] ; beta-actin [Cirrhinus molitorella] ; Bactin2 [Danio rerio] ; Actin, cytoplasmic 1 (Beta-actin) ; Actin, cytoplasmic 1 (Beta-actin) ; beta-actin [Mylopharyngodon piceus] ; beta actin [Danio rerio] ; beta-actin [Megalobrama amblycephala] ; beta-actin ; beta-actin ; beta-actin 1 [Hemibarbus …	58.1333	no quant - weak signal	17	AVFPSIVGR	iTRAQ4plex@N-term
gi|92087016; gi|78355039; gi|7546803; gi|63004272; gi|45709360; gi|42560194; gi|42560193; gi|31323262; gi|2822456; gi|27466722; gi|213042; gi|213034; gi|147742807; gi|147742803	Actin, cytoplasmic 2 (Beta-actin-2) ; beta-actin [Cirrhinus molitorella] ; beta-actin [Pseudorasbora parva] ; beta-actin [Cirrhinus molitorella] ; Bactin2 [Danio rerio] ; Actin, cytoplasmic 1 (Beta-actin) ; Actin, cytoplasmic 1 (Beta-actin) ; beta-actin [Mylopharyngodon piceus] ; beta actin [Danio rerio] ; beta-actin [Megalobrama amblycephala] ; beta-actin ; beta-actin ; beta-actin 1 [Hemibarbus …	58.1333	no quant	8	AVFPSIVGR	iTRAQ4plex@N-term
gi|92087016; gi|78355039; gi|7546803; gi|63004272; gi|45709360; gi|42560194; gi|42560193; gi|31323262; gi|2822456; gi|27466722; gi|213042; gi|213034; gi|147742807; gi|147742803	Actin, cytoplasmic 2 (Beta-actin-2) ; beta-actin [Cirrhinus molitorella] ; beta-actin [Pseudorasbora parva] ; beta-actin [Cirrhinus molitorella] ; Bactin2 [Danio rerio] ; Actin, cytoplasmic 1 (Beta-actin) ; Actin, cytoplasmic 1 (Beta-actin) ; beta-actin [Mylopharyngodon piceus] ; beta actin [Danio rerio] ; beta-actin [Megalobrama amblycephala] ; beta-actin ; beta-actin ; beta-actin 1 [Hemibarbus …	58.1333	no quant - weak signal	2	AVFPSIVGR	iTRAQ4plex@N-term
gi|92087016; gi|78355039; gi|7546803; gi|63004272; gi|45709360; gi|42560194; gi|42560193; gi|31323262; gi|2822456; gi|27466722; gi|213042; gi|213034; gi|147742807; gi|147742803	Actin, cytoplasmic 2 (Beta-actin-2) ; beta-actin [Cirrhinus molitorella] ; beta-actin [Pseudorasbora parva] ; beta-actin [Cirrhinus molitorella] ; Bactin2 [Danio rerio] ; Actin, cytoplasmic 1 (Beta-actin) ; Actin, cytoplasmic 1 (Beta-actin) ; beta-actin [Mylopharyngodon piceus] ; beta actin [Danio rerio] ; beta-actin [Megalobrama amblycephala] ; beta-actin ; beta-actin ; beta-actin 1 [Hemibarbus …	58.1333	no quant - weak signal	2	AVFPSIVGR	iTRAQ4plex@N-term
gi|92087016; gi|78355039; gi|7546803; gi|63004272; gi|45709360; gi|42560194; gi|42560193; gi|31323262; gi|2822456; gi|27466722; gi|213042; gi|213034; gi|147742807; gi|147742803	Actin, cytoplasmic 2 (Beta-actin-2) ; beta-actin [Cirrhinus molitorella] ; beta-actin [Pseudorasbora parva] ; beta-actin [Cirrhinus molitorella] ; Bactin2 [Danio rerio] ; Actin, cytoplasmic 1 (Beta-actin) ; Actin, cytoplasmic 1 (Beta-actin) ; beta-actin [Mylopharyngodon piceus] ; beta actin [Danio rerio] ; beta-actin [Megalobrama amblycephala] ; beta-actin ; beta-actin ; beta-actin 1 [Hemibarbus …	58.1333	auto - shared MS/MS	2	AVFPSIVGR	iTRAQ4plex@N-term
gi|92087016; gi|78355039; gi|7546803; gi|63004272; gi|45709360; gi|42560194; gi|42560193; gi|31323262; gi|2822456; gi|27466722; gi|213042; gi|213034; gi|147742807; gi|147742803	Actin, cytoplasmic 2 (Beta-actin-2) ; beta-actin [Cirrhinus molitorella] ; beta-actin [Pseudorasbora parva] ; beta-actin [Cirrhinus molitorella] ; Bactin2 [Danio rerio] ; Actin, cytoplasmic 1 (Beta-actin) ; Actin, cytoplasmic 1 (Beta-actin) ; beta-actin [Mylopharyngodon piceus] ; beta actin [Danio rerio] ; beta-actin [Megalobrama amblycephala] ; beta-actin ; beta-actin ; beta-actin 1 [Hemibarbus …	58.1333	auto - no iTRAQ	1	AVFPSIVGR	No iTRAQ4plex@N-term
gi|92087016; gi|78355039; gi|7546803; gi|63004272; gi|45709360; gi|42560194; gi|42560193; gi|31323262; gi|2822456; gi|27466722; gi|213042; gi|213034; gi|147742807; gi|147742803	Actin, cytoplasmic 2 (Beta-actin-2) ; beta-actin [Cirrhinus molitorella] ; beta-actin [Pseudorasbora parva] ; beta-actin [Cirrhinus molitorella] ; Bactin2 [Danio rerio] ; Actin, cytoplasmic 1 (Beta-actin) ; Actin, cytoplasmic 1 (Beta-actin) ; beta-actin [Mylopharyngodon piceus] ; beta actin [Danio rerio] ; beta-actin [Megalobrama amblycephala] ; beta-actin ; beta-actin ; beta-actin 1 [Hemibarbus …	58.1333	no quant	0	AVFPSIVGR	iTRAQ4plex@N-term
gi|92087016; gi|78355039; gi|7546803; gi|63004272; gi|45709360; gi|42560194; gi|42560193; gi|31323262; gi|2822456; gi|27466722; gi|213042; gi|213034; gi|147742807; gi|147742803	Actin, cytoplasmic 2 (Beta-actin-2) ; beta-actin [Cirrhinus molitorella] ; beta-actin [Pseudorasbora parva] ; beta-actin [Cirrhinus molitorella] ; Bactin2 [Danio rerio] ; Actin, cytoplasmic 1 (Beta-actin) ; Actin, cytoplasmic 1 (Beta-actin) ; beta-actin [Mylopharyngodon piceus] ; beta actin [Danio rerio] ; beta-actin [Megalobrama amblycephala] ; beta-actin ; beta-actin ; beta-actin 1 [Hemibarbus …	58.1333	no quant - weak signal	0	AVFPSIVGR	iTRAQ4plex@N-term
gi|92087016; gi|78355039; gi|7546803; gi|63004272; gi|45709360; gi|42560194; gi|42560193; gi|31323262; gi|2822456; gi|27466722; gi|213042; gi|213034; gi|147742807; gi|147742803	Actin, cytoplasmic 2 (Beta-actin-2) ; beta-actin [Cirrhinus molitorella] ; beta-actin [Pseudorasbora parva] ; beta-actin [Cirrhinus molitorella] ; Bactin2 [Danio rerio] ; Actin, cytoplasmic 1 (Beta-actin) ; Actin, cytoplasmic 1 (Beta-actin) ; beta-actin [Mylopharyngodon piceus] ; beta actin [Danio rerio] ; beta-actin [Megalobrama amblycephala] ; beta-actin ; beta-actin ; beta-actin 1 [Hemibarbus …	58.1333	no quant - weak signal	0	AVFPSIVGR	Delta:H(2)C(2)@N-term
gi|92087016; gi|78355039; gi|7546803; gi|63004272; gi|45709360; gi|42560194; gi|42560193; gi|31323262; gi|2822456; gi|27466722; gi|213042; gi|213034; gi|147742807; gi|147742803	Actin, cytoplasmic 2 (Beta-actin-2) ; beta-actin [Cirrhinus molitorella] ; beta-actin [Pseudorasbora parva] ; beta-actin [Cirrhinus molitorella] ; Bactin2 [Danio rerio] ; Actin, cytoplasmic 1 (Beta-actin) ; Actin, cytoplasmic 1 (Beta-actin) ; beta-actin [Mylopharyngodon piceus] ; beta actin [Danio rerio] ; beta-actin [Megalobrama amblycephala] ; beta-actin ; beta-actin ; beta-actin 1 [Hemibarbus …	58.1333	auto - low confidence	0	AVFPSIVGRPR	iTRAQ4plex@N-term; Oxidation(P)@10
gi|92087016; gi|78355039; gi|7546803; gi|63004272; gi|45709360; gi|42560194; gi|42560193; gi|31323262; gi|2822456; gi|27466722; gi|213042; gi|213034; gi|147742807; gi|147742803	Actin, cytoplasmic 2 (Beta-actin-2) ; beta-actin [Cirrhinus molitorella] ; beta-actin [Pseudorasbora parva] ; beta-actin [Cirrhinus molitorella] ; Bactin2 [Danio rerio] ; Actin, cytoplasmic 1 (Beta-actin) ; Actin, cytoplasmic 1 (Beta-actin) ; beta-actin [Mylopharyngodon piceus] ; beta actin [Danio rerio] ; beta-actin [Megalobrama amblycephala] ; beta-actin ; beta-actin ; beta-actin 1 [Hemibarbus …	58.1333	no quant - weak signal	55	CDVDIR	iTRAQ4plex@N-term; Methylthio(C)@1
gi|92087016; gi|78355039; gi|7546803; gi|63004272; gi|45709360; gi|42560194; gi|42560193; gi|31323262; gi|2822456; gi|27466722; gi|213042; gi|213034; gi|147742807; gi|147742803	Actin, cytoplasmic 2 (Beta-actin-2) ; beta-actin [Cirrhinus molitorella] ; beta-actin [Pseudorasbora parva] ; beta-actin [Cirrhinus molitorella] ; Bactin2 [Danio rerio] ; Actin, cytoplasmic 1 (Beta-actin) ; Actin, cytoplasmic 1 (Beta-actin) ; beta-actin [Mylopharyngodon piceus] ; beta actin [Danio rerio] ; beta-actin [Megalobrama amblycephala] ; beta-actin ; beta-actin ; beta-actin 1 [Hemibarbus …	58.1333	no quant	34	CDVDIR	iTRAQ4plex@N-term; Methylthio(C)@1
gi|92087016; gi|78355039; gi|7546803; gi|63004272; gi|45709360; gi|42560194; gi|42560193; gi|31323262; gi|2822456; gi|27466722; gi|213042; gi|213034; gi|147742807; gi|147742803	Actin, cytoplasmic 2 (Beta-actin-2) ; beta-actin [Cirrhinus molitorella] ; beta-actin [Pseudorasbora parva] ; beta-actin [Cirrhinus molitorella] ; Bactin2 [Danio rerio] ; Actin, cytoplasmic 1 (Beta-actin) ; Actin, cytoplasmic 1 (Beta-actin) ; beta-actin [Mylopharyngodon piceus] ; beta actin [Danio rerio] ; beta-actin [Megalobrama amblycephala] ; beta-actin ; beta-actin ; beta-actin 1 [Hemibarbus …	58.1333	auto - shared MS/MS	29	CDVDIR	iTRAQ4plex@N-term; Methylthio(C)@1
gi|92087016; gi|78355039; gi|7546803; gi|63004272; gi|45709360; gi|42560194; gi|42560193; gi|31323262; gi|2822456; gi|27466722; gi|213042; gi|213034; gi|147742807; gi|147742803	Actin, cytoplasmic 2 (Beta-actin-2) ; beta-actin [Cirrhinus molitorella] ; beta-actin [Pseudorasbora parva] ; beta-actin [Cirrhinus molitorella] ; Bactin2 [Danio rerio] ; Actin, cytoplasmic 1 (Beta-actin) ; Actin, cytoplasmic 1 (Beta-actin) ; beta-actin [Mylopharyngodon piceus] ; beta actin [Danio rerio] ; beta-actin [Megalobrama amblycephala] ; beta-actin ; beta-actin ; beta-actin 1 [Hemibarbus …	58.1333	auto - shared MS/MS	26	CDVDIR	iTRAQ4plex@N-term; Methylthio(C)@1
gi|92087016; gi|78355039; gi|7546803; gi|63004272; gi|45709360; gi|42560194; gi|42560193; gi|31323262; gi|2822456; gi|27466722; gi|213042; gi|213034; gi|147742807; gi|147742803	Actin, cytoplasmic 2 (Beta-actin-2) ; beta-actin [Cirrhinus molitorella] ; beta-actin [Pseudorasbora parva] ; beta-actin [Cirrhinus molitorella] ; Bactin2 [Danio rerio] ; Actin, cytoplasmic 1 (Beta-actin) ; Actin, cytoplasmic 1 (Beta-actin) ; beta-actin [Mylopharyngodon piceus] ; beta actin [Danio rerio] ; beta-actin [Megalobrama amblycephala] ; beta-actin ; beta-actin ; beta-actin 1 [Hemibarbus …	58.1333	auto - shared MS/MS	21	CDVDIR	iTRAQ4plex@N-term; Methylthio(C)@1
gi|92087016; gi|78355039; gi|7546803; gi|63004272; gi|45709360; gi|42560194; gi|42560193; gi|31323262; gi|2822456; gi|27466722; gi|213042; gi|213034; gi|147742807; gi|147742803	Actin, cytoplasmic 2 (Beta-actin-2) ; beta-actin [Cirrhinus molitorella] ; beta-actin [Pseudorasbora parva] ; beta-actin [Cirrhinus molitorella] ; Bactin2 [Danio rerio] ; Actin, cytoplasmic 1 (Beta-actin) ; Actin, cytoplasmic 1 (Beta-actin) ; beta-actin [Mylopharyngodon piceus] ; beta actin [Danio rerio] ; beta-actin [Megalobrama amblycephala] ; beta-actin ; beta-actin ; beta-actin 1 [Hemibarbus …	58.1333	no quant - weak signal	5	CDVDIR	iTRAQ4plex@N-term; Methylthio(C)@1
gi|92087016; gi|78355039; gi|7546803; gi|63004272; gi|45709360; gi|42560194; gi|42560193; gi|31323262; gi|2822456; gi|27466722; gi|213042; gi|213034; gi|147742807; gi|147742803	Actin, cytoplasmic 2 (Beta-actin-2) ; beta-actin [Cirrhinus molitorella] ; beta-actin [Pseudorasbora parva] ; beta-actin [Cirrhinus molitorella] ; Bactin2 [Danio rerio] ; Actin, cytoplasmic 1 (Beta-actin) ; Actin, cytoplasmic 1 (Beta-actin) ; beta-actin [Mylopharyngodon piceus] ; beta actin [Danio rerio] ; beta-actin [Megalobrama amblycephala] ; beta-actin ; beta-actin ; beta-actin 1 [Hemibarbus …	58.1333	no quant	99	DDEIAALVVDNGSGMCK	Protein Terminal Acetyl@N-term; Deamidated(N)@11; Oxidation(M)@15; Methylthio(C)@16; iTRAQ4plex(K)@17
gi|92087016; gi|78355039; gi|7546803; gi|63004272; gi|45709360; gi|42560194; gi|42560193; gi|31323262; gi|2822456; gi|27466722; gi|213042; gi|213034; gi|147742807; gi|147742803	Actin, cytoplasmic 2 (Beta-actin-2) ; beta-actin [Cirrhinus molitorella] ; beta-actin [Pseudorasbora parva] ; beta-actin [Cirrhinus molitorella] ; Bactin2 [Danio rerio] ; Actin, cytoplasmic 1 (Beta-actin) ; Actin, cytoplasmic 1 (Beta-actin) ; beta-actin [Mylopharyngodon piceus] ; beta actin [Danio rerio] ; beta-actin [Megalobrama amblycephala] ; beta-actin ; beta-actin ; beta-actin 1 [Hemibarbus …	58.1333	no quant	99	DDEIAALVVDNGSGMCK	Protein Terminal Acetyl@N-term; Deamidated(N)@11; Methylthio(C)@16; iTRAQ4plex(K)@17
gi|92087016; gi|78355039; gi|7546803; gi|63004272; gi|45709360; gi|42560194; gi|42560193; gi|31323262; gi|2822456; gi|27466722; gi|213042; gi|213034; gi|147742807; gi|147742803	Actin, cytoplasmic 2 (Beta-actin-2) ; beta-actin [Cirrhinus molitorella] ; beta-actin [Pseudorasbora parva] ; beta-actin [Cirrhinus molitorella] ; Bactin2 [Danio rerio] ; Actin, cytoplasmic 1 (Beta-actin) ; Actin, cytoplasmic 1 (Beta-actin) ; beta-actin [Mylopharyngodon piceus] ; beta actin [Danio rerio] ; beta-actin [Megalobrama amblycephala] ; beta-actin ; beta-actin ; beta-actin 1 [Hemibarbus …	58.1333	no quant	99	DDEIAALVVDNGSGMCK	Protein Terminal Acetyl@N-term; Deamidated(N)@11; Methylthio(C)@16; iTRAQ4plex(K)@17
gi|92087016; gi|78355039; gi|7546803; gi|63004272; gi|45709360; gi|42560194; gi|42560193; gi|31323262; gi|2822456; gi|27466722; gi|213042; gi|213034; gi|147742807; gi|147742803	Actin, cytoplasmic 2 (Beta-actin-2) ; beta-actin [Cirrhinus molitorella] ; beta-actin [Pseudorasbora parva] ; beta-actin [Cirrhinus molitorella] ; Bactin2 [Danio rerio] ; Actin, cytoplasmic 1 (Beta-actin) ; Actin, cytoplasmic 1 (Beta-actin) ; beta-actin [Mylopharyngodon piceus] ; beta actin [Danio rerio] ; beta-actin [Megalobrama amblycephala] ; beta-actin ; beta-actin ; beta-actin 1 [Hemibarbus …	58.1333	no quant	99	DDEIAALVVDNGSGMCK	Protein Terminal Acetyl@N-term; Deamidated(N)@11; Methylthio(C)@16; iTRAQ4plex(K)@17
gi|92087016; gi|78355039; gi|7546803; gi|63004272; gi|45709360; gi|42560194; gi|42560193; gi|31323262; gi|2822456; gi|27466722; gi|213042; gi|213034; gi|147742807; gi|147742803	Actin, cytoplasmic 2 (Beta-actin-2) ; beta-actin [Cirrhinus molitorella] ; beta-actin [Pseudorasbora parva] ; beta-actin [Cirrhinus molitorella] ; Bactin2 [Danio rerio] ; Actin, cytoplasmic 1 (Beta-actin) ; Actin, cytoplasmic 1 (Beta-actin) ; beta-actin [Mylopharyngodon piceus] ; beta actin [Danio rerio] ; beta-actin [Megalobrama amblycephala] ; beta-actin ; beta-actin ; beta-actin 1 [Hemibarbus …	58.1333	no quant - weak signal	99	DDEIAALVVDNGSGMCK	Protein Terminal Acetyl@N-term; Deamidated(N)@11; Methylthio(C)@16; iTRAQ4plex(K)@17
gi|92087016; gi|78355039; gi|7546803; gi|63004272; gi|45709360; gi|42560194; gi|42560193; gi|31323262; gi|2822456; gi|27466722; gi|213042; gi|213034; gi|147742807; gi|147742803	Actin, cytoplasmic 2 (Beta-actin-2) ; beta-actin [Cirrhinus molitorella] ; beta-actin [Pseudorasbora parva] ; beta-actin [Cirrhinus molitorella] ; Bactin2 [Danio rerio] ; Actin, cytoplasmic 1 (Beta-actin) ; Actin, cytoplasmic 1 (Beta-actin) ; beta-actin [Mylopharyngodon piceus] ; beta actin [Danio rerio] ; beta-actin [Megalobrama amblycephala] ; beta-actin ; beta-actin ; beta-actin 1 [Hemibarbus …	58.1333	no quant	70	DDEIAALVVDNGSGMCK	Protein Terminal Acetyl@N-term; Deamidated(N)@11; Oxidation(M)@15; Methylthio(C)@16; iTRAQ4plex(K)@17
gi|92087016; gi|78355039; gi|7546803; gi|63004272; gi|45709360; gi|42560194; gi|42560193; gi|31323262; gi|2822456; gi|27466722; gi|213042; gi|213034; gi|147742807; gi|147742803	Actin, cytoplasmic 2 (Beta-actin-2) ; beta-actin [Cirrhinus molitorella] ; beta-actin [Pseudorasbora parva] ; beta-actin [Cirrhinus molitorella] ; Bactin2 [Danio rerio] ; Actin, cytoplasmic 1 (Beta-actin) ; Actin, cytoplasmic 1 (Beta-actin) ; beta-actin [Mylopharyngodon piceus] ; beta actin [Danio rerio] ; beta-actin [Megalobrama amblycephala] ; beta-actin ; beta-actin ; beta-actin 1 [Hemibarbus …	58.1333	no quant	28	DDEIAALVVDNGSGMCK	Protein Terminal Acetyl@N-term; Deamidated(N)@11; iTRAQ4plex(S)@13; Methylthio(C)@16; iTRAQ4plex(K)@17
gi|92087016; gi|78355039; gi|7546803; gi|63004272; gi|45709360; gi|42560194; gi|42560193; gi|31323262; gi|2822456; gi|27466722; gi|213042; gi|213034; gi|147742807; gi|147742803	Actin, cytoplasmic 2 (Beta-actin-2) ; beta-actin [Cirrhinus molitorella] ; beta-actin [Pseudorasbora parva] ; beta-actin [Cirrhinus molitorella] ; Bactin2 [Danio rerio] ; Actin, cytoplasmic 1 (Beta-actin) ; Actin, cytoplasmic 1 (Beta-actin) ; beta-actin [Mylopharyngodon piceus] ; beta actin [Danio rerio] ; beta-actin [Megalobrama amblycephala] ; beta-actin ; beta-actin ; beta-actin 1 [Hemibarbus …	58.1333	no quant	10	DDEIAALVVDNGSGMCK	Protein Terminal Acetyl@N-term; Methyl(E)@3; Deamidated(N)@11; Methylthio(C)@16; iTRAQ4plex(K)@17
gi|92087016; gi|78355039; gi|7546803; gi|63004272; gi|45709360; gi|42560194; gi|42560193; gi|31323262; gi|2822456; gi|27466722; gi|213042; gi|213034; gi|147742807; gi|147742803	Actin, cytoplasmic 2 (Beta-actin-2) ; beta-actin [Cirrhinus molitorella] ; beta-actin [Pseudorasbora parva] ; beta-actin [Cirrhinus molitorella] ; Bactin2 [Danio rerio] ; Actin, cytoplasmic 1 (Beta-actin) ; Actin, cytoplasmic 1 (Beta-actin) ; beta-actin [Mylopharyngodon piceus] ; beta actin [Danio rerio] ; beta-actin [Megalobrama amblycephala] ; beta-actin ; beta-actin ; beta-actin 1 [Hemibarbus …	58.1333	no quant	8	DDEIAALVVDNGSGMCK	Protein Terminal Acetyl@N-term; Methyl(D)@2; Deamidated(N)@11; Methylthio(C)@16; iTRAQ4plex(K)@17
gi|92087016; gi|78355039; gi|7546803; gi|63004272; gi|45709360; gi|42560194; gi|42560193; gi|31323262; gi|2822456; gi|27466722; gi|213042; gi|213034; gi|147742807; gi|147742803	Actin, cytoplasmic 2 (Beta-actin-2) ; beta-actin [Cirrhinus molitorella] ; beta-actin [Pseudorasbora parva] ; beta-actin [Cirrhinus molitorella] ; Bactin2 [Danio rerio] ; Actin, cytoplasmic 1 (Beta-actin) ; Actin, cytoplasmic 1 (Beta-actin) ; beta-actin [Mylopharyngodon piceus] ; beta actin [Danio rerio] ; beta-actin [Megalobrama amblycephala] ; beta-actin ; beta-actin ; beta-actin 1 [Hemibarbus …	58.1333	no quant	8	DDEIAALVVDNGSGMCK	Protein Terminal Acetyl@N-term; Methyl(D)@2; Deamidated(N)@11; Methylthio(C)@16; iTRAQ4plex(K)@17
gi|92087016; gi|78355039; gi|7546803; gi|63004272; gi|45709360; gi|42560194; gi|42560193; gi|31323262; gi|2822456; gi|27466722; gi|213042; gi|213034; gi|147742807; gi|147742803	Actin, cytoplasmic 2 (Beta-actin-2) ; beta-actin [Cirrhinus molitorella] ; beta-actin [Pseudorasbora parva] ; beta-actin [Cirrhinus molitorella] ; Bactin2 [Danio rerio] ; Actin, cytoplasmic 1 (Beta-actin) ; Actin, cytoplasmic 1 (Beta-actin) ; beta-actin [Mylopharyngodon piceus] ; beta actin [Danio rerio] ; beta-actin [Megalobrama amblycephala] ; beta-actin ; beta-actin ; beta-actin 1 [Hemibarbus …	58.1333	no quant	8.46667	DEIAALVVDNGSGMCK	iTRAQ4plex@N-term; Asp->Gln@1; Deamidated(N)@10; Methylthio(C)@15; iTRAQ4plex(K)@16
gi|92087016; gi|78355039; gi|7546803; gi|63004272; gi|45709360; gi|42560194; gi|42560193; gi|31323262; gi|2822456; gi|27466722; gi|213042; gi|213034; gi|147742807; gi|147742803	Actin, cytoplasmic 2 (Beta-actin-2) ; beta-actin [Cirrhinus molitorella] ; beta-actin [Pseudorasbora parva] ; beta-actin [Cirrhinus molitorella] ; Bactin2 [Danio rerio] ; Actin, cytoplasmic 1 (Beta-actin) ; Actin, cytoplasmic 1 (Beta-actin) ; beta-actin [Mylopharyngodon piceus] ; beta actin [Danio rerio] ; beta-actin [Megalobrama amblycephala] ; beta-actin ; beta-actin ; beta-actin 1 [Hemibarbus …	58.1333	no quant	8.46667	DEIAALVVDNGSGMCK	iTRAQ4plex@N-term; Asp->Gln@1; Deamidated(N)@10; Methylthio(C)@15; iTRAQ4plex(K)@16
gi|92087016; gi|78355039; gi|7546803; gi|63004272; gi|45709360; gi|42560194; gi|42560193; gi|31323262; gi|2822456; gi|27466722; gi|213042; gi|213034; gi|147742807; gi|147742803	Actin, cytoplasmic 2 (Beta-actin-2) ; beta-actin [Cirrhinus molitorella] ; beta-actin [Pseudorasbora parva] ; beta-actin [Cirrhinus molitorella] ; Bactin2 [Danio rerio] ; Actin, cytoplasmic 1 (Beta-actin) ; Actin, cytoplasmic 1 (Beta-actin) ; beta-actin [Mylopharyngodon piceus] ; beta actin [Danio rerio] ; beta-actin [Megalobrama amblycephala] ; beta-actin ; beta-actin ; beta-actin 1 [Hemibarbus …	58.1333	no quant	3.175	DEIAALVVDNGSGMCK	iTRAQ4plex@N-term; Asp->Gln@1; Deamidated(N)@10; Oxidation(M)@14; Methylthio(C)@15; iTRAQ4plex(K)@16
gi|92087016; gi|78355039; gi|7546803; gi|63004272; gi|45709360; gi|42560194; gi|42560193; gi|31323262; gi|2822456; gi|27466722; gi|213042; gi|213034; gi|147742807; gi|147742803	Actin, cytoplasmic 2 (Beta-actin-2) ; beta-actin [Cirrhinus molitorella] ; beta-actin [Pseudorasbora parva] ; beta-actin [Cirrhinus molitorella] ; Bactin2 [Danio rerio] ; Actin, cytoplasmic 1 (Beta-actin) ; Actin, cytoplasmic 1 (Beta-actin) ; beta-actin [Mylopharyngodon piceus] ; beta actin [Danio rerio] ; beta-actin [Megalobrama amblycephala] ; beta-actin ; beta-actin ; beta-actin 1 [Hemibarbus …	58.1333	no quant	0.529167	DEIAALVVDNGSGMCK	iTRAQ4plex@N-term; Glu->Arg@2; Deamidated(N)@10; Methylthio(C)@15; iTRAQ4plex(K)@16
gi|92087016; gi|78355039; gi|7546803; gi|63004272; gi|45709360; gi|42560194; gi|42560193; gi|31323262; gi|2822456; gi|27466722; gi|213042; gi|213034; gi|147742807; gi|147742803	Actin, cytoplasmic 2 (Beta-actin-2) ; beta-actin [Cirrhinus molitorella] ; beta-actin [Pseudorasbora parva] ; beta-actin [Cirrhinus molitorella] ; Bactin2 [Danio rerio] ; Actin, cytoplasmic 1 (Beta-actin) ; Actin, cytoplasmic 1 (Beta-actin) ; beta-actin [Mylopharyngodon piceus] ; beta actin [Danio rerio] ; beta-actin [Megalobrama amblycephala] ; beta-actin ; beta-actin ; beta-actin 1 [Hemibarbus …	58.1333	auto - shared MS/MS	99	DLTDYLMK	iTRAQ4plex@N-term; Oxidation(M)@7; iTRAQ4plex(K)@8
gi|92087016; gi|78355039; gi|7546803; gi|63004272; gi|45709360; gi|42560194; gi|42560193; gi|31323262; gi|2822456; gi|27466722; gi|213042; gi|213034; gi|147742807; gi|147742803	Actin, cytoplasmic 2 (Beta-actin-2) ; beta-actin [Cirrhinus molitorella] ; beta-actin [Pseudorasbora parva] ; beta-actin [Cirrhinus molitorella] ; Bactin2 [Danio rerio] ; Actin, cytoplasmic 1 (Beta-actin) ; Actin, cytoplasmic 1 (Beta-actin) ; beta-actin [Mylopharyngodon piceus] ; beta actin [Danio rerio] ; beta-actin [Megalobrama amblycephala] ; beta-actin ; beta-actin ; beta-actin 1 [Hemibarbus …	58.1333	auto - shared MS/MS	99	DLTDYLMK	iTRAQ4plex@N-term; Oxidation(M)@7; iTRAQ4plex(K)@8
gi|92087016; gi|78355039; gi|7546803; gi|63004272; gi|45709360; gi|42560194; gi|42560193; gi|31323262; gi|2822456; gi|27466722; gi|213042; gi|213034; gi|147742807; gi|147742803	Actin, cytoplasmic 2 (Beta-actin-2) ; beta-actin [Cirrhinus molitorella] ; beta-actin [Pseudorasbora parva] ; beta-actin [Cirrhinus molitorella] ; Bactin2 [Danio rerio] ; Actin, cytoplasmic 1 (Beta-actin) ; Actin, cytoplasmic 1 (Beta-actin) ; beta-actin [Mylopharyngodon piceus] ; beta actin [Danio rerio] ; beta-actin [Megalobrama amblycephala] ; beta-actin ; beta-actin ; beta-actin 1 [Hemibarbus …	58.1333	auto - shared MS/MS	99	DLTDYLMK	iTRAQ4plex@N-term; iTRAQ4plex(K)@8
gi|92087016; gi|78355039; gi|7546803; gi|63004272; gi|45709360; gi|42560194; gi|42560193; gi|31323262; gi|2822456; gi|27466722; gi|213042; gi|213034; gi|147742807; gi|147742803	Actin, cytoplasmic 2 (Beta-actin-2) ; beta-actin [Cirrhinus molitorella] ; beta-actin [Pseudorasbora parva] ; beta-actin [Cirrhinus molitorella] ; Bactin2 [Danio rerio] ; Actin, cytoplasmic 1 (Beta-actin) ; Actin, cytoplasmic 1 (Beta-actin) ; beta-actin [Mylopharyngodon piceus] ; beta actin [Danio rerio] ; beta-actin [Megalobrama amblycephala] ; beta-actin ; beta-actin ; beta-actin 1 [Hemibarbus …	58.1333	auto - shared MS/MS	73	DLTDYLMK	iTRAQ4plex@N-term; iTRAQ4plex(Y)@5; Oxidation(M)@7; iTRAQ4plex(K)@8
gi|92087016; gi|78355039; gi|7546803; gi|63004272; gi|45709360; gi|42560194; gi|42560193; gi|31323262; gi|2822456; gi|27466722; gi|213042; gi|213034; gi|147742807; gi|147742803	Actin, cytoplasmic 2 (Beta-actin-2) ; beta-actin [Cirrhinus molitorella] ; beta-actin [Pseudorasbora parva] ; beta-actin [Cirrhinus molitorella] ; Bactin2 [Danio rerio] ; Actin, cytoplasmic 1 (Beta-actin) ; Actin, cytoplasmic 1 (Beta-actin) ; beta-actin [Mylopharyngodon piceus] ; beta actin [Danio rerio] ; beta-actin [Megalobrama amblycephala] ; beta-actin ; beta-actin ; beta-actin 1 [Hemibarbus …	58.1333	no quant - weak signal	61	DLTDYLMK	iTRAQ4plex@N-term; Dioxidation(M)@7; iTRAQ4plex(K)@8
gi|92087016; gi|78355039; gi|7546803; gi|63004272; gi|45709360; gi|42560194; gi|42560193; gi|31323262; gi|2822456; gi|27466722; gi|213042; gi|213034; gi|147742807; gi|147742803	Actin, cytoplasmic 2 (Beta-actin-2) ; beta-actin [Cirrhinus molitorella] ; beta-actin [Pseudorasbora parva] ; beta-actin [Cirrhinus molitorella] ; Bactin2 [Danio rerio] ; Actin, cytoplasmic 1 (Beta-actin) ; Actin, cytoplasmic 1 (Beta-actin) ; beta-actin [Mylopharyngodon piceus] ; beta actin [Danio rerio] ; beta-actin [Megalobrama amblycephala] ; beta-actin ; beta-actin ; beta-actin 1 [Hemibarbus …	58.1333	no quant - weak signal	59	DLTDYLMK	iTRAQ4plex@N-term; Oxidation(M)@7; iTRAQ4plex(K)@8
gi|92087016; gi|78355039; gi|7546803; gi|63004272; gi|45709360; gi|42560194; gi|42560193; gi|31323262; gi|2822456; gi|27466722; gi|213042; gi|213034; gi|147742807; gi|147742803	Actin, cytoplasmic 2 (Beta-actin-2) ; beta-actin [Cirrhinus molitorella] ; beta-actin [Pseudorasbora parva] ; beta-actin [Cirrhinus molitorella] ; Bactin2 [Danio rerio] ; Actin, cytoplasmic 1 (Beta-actin) ; Actin, cytoplasmic 1 (Beta-actin) ; beta-actin [Mylopharyngodon piceus] ; beta actin [Danio rerio] ; beta-actin [Megalobrama amblycephala] ; beta-actin ; beta-actin ; beta-actin 1 [Hemibarbus …	58.1333	auto - shared MS/MS	53	DLTDYLMK	iTRAQ4plex@N-term; iTRAQ4plex(K)@8
gi|92087016; gi|78355039; gi|7546803; gi|63004272; gi|45709360; gi|42560194; gi|42560193; gi|31323262; gi|2822456; gi|27466722; gi|213042; gi|213034; gi|147742807; gi|147742803	Actin, cytoplasmic 2 (Beta-actin-2) ; beta-actin [Cirrhinus molitorella] ; beta-actin [Pseudorasbora parva] ; beta-actin [Cirrhinus molitorella] ; Bactin2 [Danio rerio] ; Actin, cytoplasmic 1 (Beta-actin) ; Actin, cytoplasmic 1 (Beta-actin) ; beta-actin [Mylopharyngodon piceus] ; beta actin [Danio rerio] ; beta-actin [Megalobrama amblycephala] ; beta-actin ; beta-actin ; beta-actin 1 [Hemibarbus …	58.1333	no quant - weak signal	14	DLTDYLMK	iTRAQ4plex@N-term; iTRAQ4plex(Y)@5; iTRAQ4plex(K)@8
gi|92087016; gi|78355039; gi|7546803; gi|63004272; gi|45709360; gi|42560194; gi|42560193; gi|31323262; gi|2822456; gi|27466722; gi|213042; gi|213034; gi|147742807; gi|147742803	Actin, cytoplasmic 2 (Beta-actin-2) ; beta-actin [Cirrhinus molitorella] ; beta-actin [Pseudorasbora parva] ; beta-actin [Cirrhinus molitorella] ; Bactin2 [Danio rerio] ; Actin, cytoplasmic 1 (Beta-actin) ; Actin, cytoplasmic 1 (Beta-actin) ; beta-actin [Mylopharyngodon piceus] ; beta actin [Danio rerio] ; beta-actin [Megalobrama amblycephala] ; beta-actin ; beta-actin ; beta-actin 1 [Hemibarbus …	58.1333	no quant - weak signal	12	DLTDYLMK	iTRAQ4plex@N-term; iTRAQ4plex(K)@8
gi|92087016; gi|78355039; gi|7546803; gi|63004272; gi|45709360; gi|42560194; gi|42560193; gi|31323262; gi|2822456; gi|27466722; gi|213042; gi|213034; gi|147742807; gi|147742803	Actin, cytoplasmic 2 (Beta-actin-2) ; beta-actin [Cirrhinus molitorella] ; beta-actin [Pseudorasbora parva] ; beta-actin [Cirrhinus molitorella] ; Bactin2 [Danio rerio] ; Actin, cytoplasmic 1 (Beta-actin) ; Actin, cytoplasmic 1 (Beta-actin) ; beta-actin [Mylopharyngodon piceus] ; beta actin [Danio rerio] ; beta-actin [Megalobrama amblycephala] ; beta-actin ; beta-actin ; beta-actin 1 [Hemibarbus …	58.1333	auto - shared MS/MS	5	DLTDYLMK	iTRAQ4plex@N-term; Oxidation(M)@7; iTRAQ4plex(K)@8
gi|92087016; gi|78355039; gi|7546803; gi|63004272; gi|45709360; gi|42560194; gi|42560193; gi|31323262; gi|2822456; gi|27466722; gi|213042; gi|213034; gi|147742807; gi|147742803	Actin, cytoplasmic 2 (Beta-actin-2) ; beta-actin [Cirrhinus molitorella] ; beta-actin [Pseudorasbora parva] ; beta-actin [Cirrhinus molitorella] ; Bactin2 [Danio rerio] ; Actin, cytoplasmic 1 (Beta-actin) ; Actin, cytoplasmic 1 (Beta-actin) ; beta-actin [Mylopharyngodon piceus] ; beta actin [Danio rerio] ; beta-actin [Megalobrama amblycephala] ; beta-actin ; beta-actin ; beta-actin 1 [Hemibarbus …	58.1333	no quant - weak signal	2	DLTDYLMK	No iTRAQ4plex@N-term; iTRAQ4plex(K)@8
gi|92087016; gi|78355039; gi|7546803; gi|63004272; gi|45709360; gi|42560194; gi|42560193; gi|31323262; gi|2822456; gi|27466722; gi|213042; gi|213034; gi|147742807; gi|147742803	Actin, cytoplasmic 2 (Beta-actin-2) ; beta-actin [Cirrhinus molitorella] ; beta-actin [Pseudorasbora parva] ; beta-actin [Cirrhinus molitorella] ; Bactin2 [Danio rerio] ; Actin, cytoplasmic 1 (Beta-actin) ; Actin, cytoplasmic 1 (Beta-actin) ; beta-actin [Mylopharyngodon piceus] ; beta actin [Danio rerio] ; beta-actin [Megalobrama amblycephala] ; beta-actin ; beta-actin ; beta-actin 1 [Hemibarbus …	58.1333	auto - shared MS/MS	2	DLTDYLMK	iTRAQ4plex@N-term; iTRAQ4plex(K)@8
gi|92087016; gi|78355039; gi|7546803; gi|63004272; gi|45709360; gi|42560194; gi|42560193; gi|31323262; gi|2822456; gi|27466722; gi|213042; gi|213034; gi|147742807; gi|147742803	Actin, cytoplasmic 2 (Beta-actin-2) ; beta-actin [Cirrhinus molitorella] ; beta-actin [Pseudorasbora parva] ; beta-actin [Cirrhinus molitorella] ; Bactin2 [Danio rerio] ; Actin, cytoplasmic 1 (Beta-actin) ; Actin, cytoplasmic 1 (Beta-actin) ; beta-actin [Mylopharyngodon piceus] ; beta actin [Danio rerio] ; beta-actin [Megalobrama amblycephala] ; beta-actin ; beta-actin ; beta-actin 1 [Hemibarbus …	58.1333	auto - shared MS/MS	1	DLTDYLMK	iTRAQ4plex@N-term; Oxidation(M)@7; iTRAQ4plex(K)@8
gi|92087016; gi|78355039; gi|7546803; gi|63004272; gi|45709360; gi|42560194; gi|42560193; gi|31323262; gi|2822456; gi|27466722; gi|213042; gi|213034; gi|147742807; gi|147742803	Actin, cytoplasmic 2 (Beta-actin-2) ; beta-actin [Cirrhinus molitorella] ; beta-actin [Pseudorasbora parva] ; beta-actin [Cirrhinus molitorella] ; Bactin2 [Danio rerio] ; Actin, cytoplasmic 1 (Beta-actin) ; Actin, cytoplasmic 1 (Beta-actin) ; beta-actin [Mylopharyngodon piceus] ; beta actin [Danio rerio] ; beta-actin [Megalobrama amblycephala] ; beta-actin ; beta-actin ; beta-actin 1 [Hemibarbus …	58.1333	no quant - weak signal	0	DLTDYLMK	iTRAQ4plex@N-term; Oxidation(M)@7; iTRAQ4plex(K)@8
gi|92087016; gi|78355039; gi|7546803; gi|63004272; gi|45709360; gi|42560194; gi|42560193; gi|31323262; gi|2822456; gi|27466722; gi|213042; gi|213034; gi|147742807; gi|147742803	Actin, cytoplasmic 2 (Beta-actin-2) ; beta-actin [Cirrhinus molitorella] ; beta-actin [Pseudorasbora parva] ; beta-actin [Cirrhinus molitorella] ; Bactin2 [Danio rerio] ; Actin, cytoplasmic 1 (Beta-actin) ; Actin, cytoplasmic 1 (Beta-actin) ; beta-actin [Mylopharyngodon piceus] ; beta actin [Danio rerio] ; beta-actin [Megalobrama amblycephala] ; beta-actin ; beta-actin ; beta-actin 1 [Hemibarbus …	58.1333	no quant - weak signal	0	DLTDYLMK	iTRAQ4plex@N-term; Oxidation(M)@7; iTRAQ4plex(K)@8
gi|92087016; gi|78355039; gi|7546803; gi|63004272; gi|45709360; gi|42560194; gi|42560193; gi|31323262; gi|2822456; gi|27466722; gi|213042; gi|213034; gi|147742807; gi|147742803	Actin, cytoplasmic 2 (Beta-actin-2) ; beta-actin [Cirrhinus molitorella] ; beta-actin [Pseudorasbora parva] ; beta-actin [Cirrhinus molitorella] ; Bactin2 [Danio rerio] ; Actin, cytoplasmic 1 (Beta-actin) ; Actin, cytoplasmic 1 (Beta-actin) ; beta-actin [Mylopharyngodon piceus] ; beta actin [Danio rerio] ; beta-actin [Megalobrama amblycephala] ; beta-actin ; beta-actin ; beta-actin 1 [Hemibarbus …	58.1333	no quant - weak signal	0	DLTDYLMK	Delta:H(2)C(2)@N-term; iTRAQ4plex(K)@8
gi|92087016; gi|78355039; gi|7546803; gi|63004272; gi|45709360; gi|42560194; gi|42560193; gi|31323262; gi|2822456; gi|27466722; gi|213042; gi|213034; gi|147742807; gi|147742803	Actin, cytoplasmic 2 (Beta-actin-2) ; beta-actin [Cirrhinus molitorella] ; beta-actin [Pseudorasbora parva] ; beta-actin [Cirrhinus molitorella] ; Bactin2 [Danio rerio] ; Actin, cytoplasmic 1 (Beta-actin) ; Actin, cytoplasmic 1 (Beta-actin) ; beta-actin [Mylopharyngodon piceus] ; beta actin [Danio rerio] ; beta-actin [Megalobrama amblycephala] ; beta-actin ; beta-actin ; beta-actin 1 [Hemibarbus …	58.1333	no quant - weak signal	0	DLTDYLMK	iTRAQ4plex@N-term; Oxidation(M)@7; iTRAQ4plex(K)@8
gi|92087016; gi|78355039; gi|7546803; gi|63004272; gi|45709360; gi|42560194; gi|42560193; gi|31323262; gi|2822456; gi|27466722; gi|213042; gi|213034; gi|147742807; gi|147742803	Actin, cytoplasmic 2 (Beta-actin-2) ; beta-actin [Cirrhinus molitorella] ; beta-actin [Pseudorasbora parva] ; beta-actin [Cirrhinus molitorella] ; Bactin2 [Danio rerio] ; Actin, cytoplasmic 1 (Beta-actin) ; Actin, cytoplasmic 1 (Beta-actin) ; beta-actin [Mylopharyngodon piceus] ; beta actin [Danio rerio] ; beta-actin [Megalobrama amblycephala] ; beta-actin ; beta-actin ; beta-actin 1 [Hemibarbus …	58.1333	no quant - weak signal	99	DLYANTVLSGGTTMYPGIADR	iTRAQ4plex@N-term; Oxidation(M)@14
gi|92087016; gi|78355039; gi|7546803; gi|63004272; gi|45709360; gi|42560194; gi|42560193; gi|31323262; gi|2822456; gi|27466722; gi|213042; gi|213034; gi|147742807; gi|147742803	Actin, cytoplasmic 2 (Beta-actin-2) ; beta-actin [Cirrhinus molitorella] ; beta-actin [Pseudorasbora parva] ; beta-actin [Cirrhinus molitorella] ; Bactin2 [Danio rerio] ; Actin, cytoplasmic 1 (Beta-actin) ; Actin, cytoplasmic 1 (Beta-actin) ; beta-actin [Mylopharyngodon piceus] ; beta actin [Danio rerio] ; beta-actin [Megalobrama amblycephala] ; beta-actin ; beta-actin ; beta-actin 1 [Hemibarbus …	58.1333	no quant	99	DLYANTVLSGGTTMYPGIADR	iTRAQ4plex@N-term; Deamidated(N)@5
gi|92087016; gi|78355039; gi|7546803; gi|63004272; gi|45709360; gi|42560194; gi|42560193; gi|31323262; gi|2822456; gi|27466722; gi|213042; gi|213034; gi|147742807; gi|147742803	Actin, cytoplasmic 2 (Beta-actin-2) ; beta-actin [Cirrhinus molitorella] ; beta-actin [Pseudorasbora parva] ; beta-actin [Cirrhinus molitorella] ; Bactin2 [Danio rerio] ; Actin, cytoplasmic 1 (Beta-actin) ; Actin, cytoplasmic 1 (Beta-actin) ; beta-actin [Mylopharyngodon piceus] ; beta actin [Danio rerio] ; beta-actin [Megalobrama amblycephala] ; beta-actin ; beta-actin ; beta-actin 1 [Hemibarbus …	58.1333	no quant	99	DLYANTVLSGGTTMYPGIADR	iTRAQ4plex@N-term; Deamidated(N)@5; Oxidation(M)@14
gi|92087016; gi|78355039; gi|7546803; gi|63004272; gi|45709360; gi|42560194; gi|42560193; gi|31323262; gi|2822456; gi|27466722; gi|213042; gi|213034; gi|147742807; gi|147742803	Actin, cytoplasmic 2 (Beta-actin-2) ; beta-actin [Cirrhinus molitorella] ; beta-actin [Pseudorasbora parva] ; beta-actin [Cirrhinus molitorella] ; Bactin2 [Danio rerio] ; Actin, cytoplasmic 1 (Beta-actin) ; Actin, cytoplasmic 1 (Beta-actin) ; beta-actin [Mylopharyngodon piceus] ; beta actin [Danio rerio] ; beta-actin [Megalobrama amblycephala] ; beta-actin ; beta-actin ; beta-actin 1 [Hemibarbus …	58.1333	no quant	99	DLYANTVLSGGTTMYPGIADR	iTRAQ4plex@N-term; Deamidated(N)@5
gi|92087016; gi|78355039; gi|7546803; gi|63004272; gi|45709360; gi|42560194; gi|42560193; gi|31323262; gi|2822456; gi|27466722; gi|213042; gi|213034; gi|147742807; gi|147742803	Actin, cytoplasmic 2 (Beta-actin-2) ; beta-actin [Cirrhinus molitorella] ; beta-actin [Pseudorasbora parva] ; beta-actin [Cirrhinus molitorella] ; Bactin2 [Danio rerio] ; Actin, cytoplasmic 1 (Beta-actin) ; Actin, cytoplasmic 1 (Beta-actin) ; beta-actin [Mylopharyngodon piceus] ; beta actin [Danio rerio] ; beta-actin [Megalobrama amblycephala] ; beta-actin ; beta-actin ; beta-actin 1 [Hemibarbus …	58.1333	no quant	99	DLYANTVLSGGTTMYPGIADR	iTRAQ4plex@N-term; Deamidated(N)@5; Oxidation(M)@14
gi|92087016; gi|78355039; gi|7546803; gi|63004272; gi|45709360; gi|42560194; gi|42560193; gi|31323262; gi|2822456; gi|27466722; gi|213042; gi|213034; gi|147742807; gi|147742803	Actin, cytoplasmic 2 (Beta-actin-2) ; beta-actin [Cirrhinus molitorella] ; beta-actin [Pseudorasbora parva] ; beta-actin [Cirrhinus molitorella] ; Bactin2 [Danio rerio] ; Actin, cytoplasmic 1 (Beta-actin) ; Actin, cytoplasmic 1 (Beta-actin) ; beta-actin [Mylopharyngodon piceus] ; beta actin [Danio rerio] ; beta-actin [Megalobrama amblycephala] ; beta-actin ; beta-actin ; beta-actin 1 [Hemibarbus …	58.1333	no quant - weak signal	99	DLYANTVLSGGTTMYPGIADR	iTRAQ4plex@N-term; Deamidated(N)@5
gi|92087016; gi|78355039; gi|7546803; gi|63004272; gi|45709360; gi|42560194; gi|42560193; gi|31323262; gi|2822456; gi|27466722; gi|213042; gi|213034; gi|147742807; gi|147742803	Actin, cytoplasmic 2 (Beta-actin-2) ; beta-actin [Cirrhinus molitorella] ; beta-actin [Pseudorasbora parva] ; beta-actin [Cirrhinus molitorella] ; Bactin2 [Danio rerio] ; Actin, cytoplasmic 1 (Beta-actin) ; Actin, cytoplasmic 1 (Beta-actin) ; beta-actin [Mylopharyngodon piceus] ; beta actin [Danio rerio] ; beta-actin [Megalobrama amblycephala] ; beta-actin ; beta-actin ; beta-actin 1 [Hemibarbus …	58.1333	no quant - weak signal	99	DLYANTVLSGGTTMYPGIADR	iTRAQ4plex@N-term; Deamidated(N)@5
gi|92087016; gi|78355039; gi|7546803; gi|63004272; gi|45709360; gi|42560194; gi|42560193; gi|31323262; gi|2822456; gi|27466722; gi|213042; gi|213034; gi|147742807; gi|147742803	Actin, cytoplasmic 2 (Beta-actin-2) ; beta-actin [Cirrhinus molitorella] ; beta-actin [Pseudorasbora parva] ; beta-actin [Cirrhinus molitorella] ; Bactin2 [Danio rerio] ; Actin, cytoplasmic 1 (Beta-actin) ; Actin, cytoplasmic 1 (Beta-actin) ; beta-actin [Mylopharyngodon piceus] ; beta actin [Danio rerio] ; beta-actin [Megalobrama amblycephala] ; beta-actin ; beta-actin ; beta-actin 1 [Hemibarbus …	58.1333	no quant	99	DLYANTVLSGGTTMYPGIADR	iTRAQ4plex@N-term; Deamidated(N)@5
gi|92087016; gi|78355039; gi|7546803; gi|63004272; gi|45709360; gi|42560194; gi|42560193; gi|31323262; gi|2822456; gi|27466722; gi|213042; gi|213034; gi|147742807; gi|147742803	Actin, cytoplasmic 2 (Beta-actin-2) ; beta-actin [Cirrhinus molitorella] ; beta-actin [Pseudorasbora parva] ; beta-actin [Cirrhinus molitorella] ; Bactin2 [Danio rerio] ; Actin, cytoplasmic 1 (Beta-actin) ; Actin, cytoplasmic 1 (Beta-actin) ; beta-actin [Mylopharyngodon piceus] ; beta actin [Danio rerio] ; beta-actin [Megalobrama amblycephala] ; beta-actin ; beta-actin ; beta-actin 1 [Hemibarbus …	58.1333	no quant	99	DLYANTVLSGGTTMYPGIADR	iTRAQ4plex@N-term
gi|92087016; gi|78355039; gi|7546803; gi|63004272; gi|45709360; gi|42560194; gi|42560193; gi|31323262; gi|2822456; gi|27466722; gi|213042; gi|213034; gi|147742807; gi|147742803	Actin, cytoplasmic 2 (Beta-actin-2) ; beta-actin [Cirrhinus molitorella] ; beta-actin [Pseudorasbora parva] ; beta-actin [Cirrhinus molitorella] ; Bactin2 [Danio rerio] ; Actin, cytoplasmic 1 (Beta-actin) ; Actin, cytoplasmic 1 (Beta-actin) ; beta-actin [Mylopharyngodon piceus] ; beta actin [Danio rerio] ; beta-actin [Megalobrama amblycephala] ; beta-actin ; beta-actin ; beta-actin 1 [Hemibarbus …	58.1333	no quant	99	DLYANTVLSGGTTMYPGIADR	iTRAQ4plex@N-term
gi|92087016; gi|78355039; gi|7546803; gi|63004272; gi|45709360; gi|42560194; gi|42560193; gi|31323262; gi|2822456; gi|27466722; gi|213042; gi|213034; gi|147742807; gi|147742803	Actin, cytoplasmic 2 (Beta-actin-2) ; beta-actin [Cirrhinus molitorella] ; beta-actin [Pseudorasbora parva] ; beta-actin [Cirrhinus molitorella] ; Bactin2 [Danio rerio] ; Actin, cytoplasmic 1 (Beta-actin) ; Actin, cytoplasmic 1 (Beta-actin) ; beta-actin [Mylopharyngodon piceus] ; beta actin [Danio rerio] ; beta-actin [Megalobrama amblycephala] ; beta-actin ; beta-actin ; beta-actin 1 [Hemibarbus …	58.1333	no quant	99	DLYANTVLSGGTTMYPGIADR	iTRAQ4plex@N-term; Ala->Pro@4
gi|92087016; gi|78355039; gi|7546803; gi|63004272; gi|45709360; gi|42560194; gi|42560193; gi|31323262; gi|2822456; gi|27466722; gi|213042; gi|213034; gi|147742807; gi|147742803	Actin, cytoplasmic 2 (Beta-actin-2) ; beta-actin [Cirrhinus molitorella] ; beta-actin [Pseudorasbora parva] ; beta-actin [Cirrhinus molitorella] ; Bactin2 [Danio rerio] ; Actin, cytoplasmic 1 (Beta-actin) ; Actin, cytoplasmic 1 (Beta-actin) ; beta-actin [Mylopharyngodon piceus] ; beta actin [Danio rerio] ; beta-actin [Megalobrama amblycephala] ; beta-actin ; beta-actin ; beta-actin 1 [Hemibarbus …	58.1333	no quant - weak signal	99	DLYANTVLSGGTTMYPGIADR	iTRAQ4plex@N-term; iTRAQ4plex(Y)@3; Oxidation(M)@14
gi|92087016; gi|78355039; gi|7546803; gi|63004272; gi|45709360; gi|42560194; gi|42560193; gi|31323262; gi|2822456; gi|27466722; gi|213042; gi|213034; gi|147742807; gi|147742803	Actin, cytoplasmic 2 (Beta-actin-2) ; beta-actin [Cirrhinus molitorella] ; beta-actin [Pseudorasbora parva] ; beta-actin [Cirrhinus molitorella] ; Bactin2 [Danio rerio] ; Actin, cytoplasmic 1 (Beta-actin) ; Actin, cytoplasmic 1 (Beta-actin) ; beta-actin [Mylopharyngodon piceus] ; beta actin [Danio rerio] ; beta-actin [Megalobrama amblycephala] ; beta-actin ; beta-actin ; beta-actin 1 [Hemibarbus …	58.1333	no quant - weak signal	62	DLYANTVLSGGTTMYPGIADR	iTRAQ4plex@N-term; Deamidated(N)@5
gi|92087016; gi|78355039; gi|7546803; gi|63004272; gi|45709360; gi|42560194; gi|42560193; gi|31323262; gi|2822456; gi|27466722; gi|213042; gi|213034; gi|147742807; gi|147742803	Actin, cytoplasmic 2 (Beta-actin-2) ; beta-actin [Cirrhinus molitorella] ; beta-actin [Pseudorasbora parva] ; beta-actin [Cirrhinus molitorella] ; Bactin2 [Danio rerio] ; Actin, cytoplasmic 1 (Beta-actin) ; Actin, cytoplasmic 1 (Beta-actin) ; beta-actin [Mylopharyngodon piceus] ; beta actin [Danio rerio] ; beta-actin [Megalobrama amblycephala] ; beta-actin ; beta-actin ; beta-actin 1 [Hemibarbus …	58.1333	no quant - weak signal	60	DLYANTVLSGGTTMYPGIADR	iTRAQ4plex@N-term; Deamidated(N)@5
gi|92087016; gi|78355039; gi|7546803; gi|63004272; gi|45709360; gi|42560194; gi|42560193; gi|31323262; gi|2822456; gi|27466722; gi|213042; gi|213034; gi|147742807; gi|147742803	Actin, cytoplasmic 2 (Beta-actin-2) ; beta-actin [Cirrhinus molitorella] ; beta-actin [Pseudorasbora parva] ; beta-actin [Cirrhinus molitorella] ; Bactin2 [Danio rerio] ; Actin, cytoplasmic 1 (Beta-actin) ; Actin, cytoplasmic 1 (Beta-actin) ; beta-actin [Mylopharyngodon piceus] ; beta actin [Danio rerio] ; beta-actin [Megalobrama amblycephala] ; beta-actin ; beta-actin ; beta-actin 1 [Hemibarbus …	58.1333	no quant	57	DLYANTVLSGGTTMYPGIADR	iTRAQ4plex@N-term; Deamidated(N)@5; Amino(Y)@15
gi|92087016; gi|78355039; gi|7546803; gi|63004272; gi|45709360; gi|42560194; gi|42560193; gi|31323262; gi|2822456; gi|27466722; gi|213042; gi|213034; gi|147742807; gi|147742803	Actin, cytoplasmic 2 (Beta-actin-2) ; beta-actin [Cirrhinus molitorella] ; beta-actin [Pseudorasbora parva] ; beta-actin [Cirrhinus molitorella] ; Bactin2 [Danio rerio] ; Actin, cytoplasmic 1 (Beta-actin) ; Actin, cytoplasmic 1 (Beta-actin) ; beta-actin [Mylopharyngodon piceus] ; beta actin [Danio rerio] ; beta-actin [Megalobrama amblycephala] ; beta-actin ; beta-actin ; beta-actin 1 [Hemibarbus …	58.1333	no quant - weak signal	39	DLYANTVLSGGTTMYPGIADR	iTRAQ4plex@N-term; iTRAQ4plex(Y)@3; Oxidation(M)@14
gi|92087016; gi|78355039; gi|7546803; gi|63004272; gi|45709360; gi|42560194; gi|42560193; gi|31323262; gi|2822456; gi|27466722; gi|213042; gi|213034; gi|147742807; gi|147742803	Actin, cytoplasmic 2 (Beta-actin-2) ; beta-actin [Cirrhinus molitorella] ; beta-actin [Pseudorasbora parva] ; beta-actin [Cirrhinus molitorella] ; Bactin2 [Danio rerio] ; Actin, cytoplasmic 1 (Beta-actin) ; Actin, cytoplasmic 1 (Beta-actin) ; beta-actin [Mylopharyngodon piceus] ; beta actin [Danio rerio] ; beta-actin [Megalobrama amblycephala] ; beta-actin ; beta-actin ; beta-actin 1 [Hemibarbus …	58.1333	no quant - weak signal	99	DSYVGDEAQSK	iTRAQ4plex@N-term; iTRAQ4plex(K)@11
gi|92087016; gi|78355039; gi|7546803; gi|63004272; gi|45709360; gi|42560194; gi|42560193; gi|31323262; gi|2822456; gi|27466722; gi|213042; gi|213034; gi|147742807; gi|147742803	Actin, cytoplasmic 2 (Beta-actin-2) ; beta-actin [Cirrhinus molitorella] ; beta-actin [Pseudorasbora parva] ; beta-actin [Cirrhinus molitorella] ; Bactin2 [Danio rerio] ; Actin, cytoplasmic 1 (Beta-actin) ; Actin, cytoplasmic 1 (Beta-actin) ; beta-actin [Mylopharyngodon piceus] ; beta actin [Danio rerio] ; beta-actin [Megalobrama amblycephala] ; beta-actin ; beta-actin ; beta-actin 1 [Hemibarbus …	58.1333	no quant - weak signal	99	DSYVGDEAQSK	iTRAQ4plex@N-term; Cation:Na(E)@7; iTRAQ4plex(K)@11
gi|92087016; gi|78355039; gi|7546803; gi|63004272; gi|45709360; gi|42560194; gi|42560193; gi|31323262; gi|2822456; gi|27466722; gi|213042; gi|213034; gi|147742807; gi|147742803	Actin, cytoplasmic 2 (Beta-actin-2) ; beta-actin [Cirrhinus molitorella] ; beta-actin [Pseudorasbora parva] ; beta-actin [Cirrhinus molitorella] ; Bactin2 [Danio rerio] ; Actin, cytoplasmic 1 (Beta-actin) ; Actin, cytoplasmic 1 (Beta-actin) ; beta-actin [Mylopharyngodon piceus] ; beta actin [Danio rerio] ; beta-actin [Megalobrama amblycephala] ; beta-actin ; beta-actin ; beta-actin 1 [Hemibarbus …	58.1333	no quant - weak signal	99	DSYVGDEAQSK	iTRAQ4plex@N-term; iTRAQ4plex(K)@11
gi|92087016; gi|78355039; gi|7546803; gi|63004272; gi|45709360; gi|42560194; gi|42560193; gi|31323262; gi|2822456; gi|27466722; gi|213042; gi|213034; gi|147742807; gi|147742803	Actin, cytoplasmic 2 (Beta-actin-2) ; beta-actin [Cirrhinus molitorella] ; beta-actin [Pseudorasbora parva] ; beta-actin [Cirrhinus molitorella] ; Bactin2 [Danio rerio] ; Actin, cytoplasmic 1 (Beta-actin) ; Actin, cytoplasmic 1 (Beta-actin) ; beta-actin [Mylopharyngodon piceus] ; beta actin [Danio rerio] ; beta-actin [Megalobrama amblycephala] ; beta-actin ; beta-actin ; beta-actin 1 [Hemibarbus …	58.1333	auto - shared MS/MS	99	DSYVGDEAQSK	iTRAQ4plex@N-term; iTRAQ4plex(K)@11
gi|92087016; gi|78355039; gi|7546803; gi|63004272; gi|45709360; gi|42560194; gi|42560193; gi|31323262; gi|2822456; gi|27466722; gi|213042; gi|213034; gi|147742807; gi|147742803	Actin, cytoplasmic 2 (Beta-actin-2) ; beta-actin [Cirrhinus molitorella] ; beta-actin [Pseudorasbora parva] ; beta-actin [Cirrhinus molitorella] ; Bactin2 [Danio rerio] ; Actin, cytoplasmic 1 (Beta-actin) ; Actin, cytoplasmic 1 (Beta-actin) ; beta-actin [Mylopharyngodon piceus] ; beta actin [Danio rerio] ; beta-actin [Megalobrama amblycephala] ; beta-actin ; beta-actin ; beta-actin 1 [Hemibarbus …	58.1333	no quant - weak signal	99	DSYVGDEAQSK	iTRAQ4plex@N-term; iTRAQ4plex(K)@11
gi|92087016; gi|78355039; gi|7546803; gi|63004272; gi|45709360; gi|42560194; gi|42560193; gi|31323262; gi|2822456; gi|27466722; gi|213042; gi|213034; gi|147742807; gi|147742803	Actin, cytoplasmic 2 (Beta-actin-2) ; beta-actin [Cirrhinus molitorella] ; beta-actin [Pseudorasbora parva] ; beta-actin [Cirrhinus molitorella] ; Bactin2 [Danio rerio] ; Actin, cytoplasmic 1 (Beta-actin) ; Actin, cytoplasmic 1 (Beta-actin) ; beta-actin [Mylopharyngodon piceus] ; beta actin [Danio rerio] ; beta-actin [Megalobrama amblycephala] ; beta-actin ; beta-actin ; beta-actin 1 [Hemibarbus …	58.1333	no quant - weak signal	99	DSYVGDEAQSK	iTRAQ4plex@N-term; iTRAQ4plex(Y)@3; iTRAQ4plex(K)@11
gi|92087016; gi|78355039; gi|7546803; gi|63004272; gi|45709360; gi|42560194; gi|42560193; gi|31323262; gi|2822456; gi|27466722; gi|213042; gi|213034; gi|147742807; gi|147742803	Actin, cytoplasmic 2 (Beta-actin-2) ; beta-actin [Cirrhinus molitorella] ; beta-actin [Pseudorasbora parva] ; beta-actin [Cirrhinus molitorella] ; Bactin2 [Danio rerio] ; Actin, cytoplasmic 1 (Beta-actin) ; Actin, cytoplasmic 1 (Beta-actin) ; beta-actin [Mylopharyngodon piceus] ; beta actin [Danio rerio] ; beta-actin [Megalobrama amblycephala] ; beta-actin ; beta-actin ; beta-actin 1 [Hemibarbus …	58.1333	no quant - weak signal	98	DSYVGDEAQSK	iTRAQ4plex@N-term; iTRAQ4plex(K)@11
gi|92087016; gi|78355039; gi|7546803; gi|63004272; gi|45709360; gi|42560194; gi|42560193; gi|31323262; gi|2822456; gi|27466722; gi|213042; gi|213034; gi|147742807; gi|147742803	Actin, cytoplasmic 2 (Beta-actin-2) ; beta-actin [Cirrhinus molitorella] ; beta-actin [Pseudorasbora parva] ; beta-actin [Cirrhinus molitorella] ; Bactin2 [Danio rerio] ; Actin, cytoplasmic 1 (Beta-actin) ; Actin, cytoplasmic 1 (Beta-actin) ; beta-actin [Mylopharyngodon piceus] ; beta actin [Danio rerio] ; beta-actin [Megalobrama amblycephala] ; beta-actin ; beta-actin ; beta-actin 1 [Hemibarbus …	58.1333	no quant - weak signal	98	DSYVGDEAQSK	iTRAQ4plex@N-term; iTRAQ4plex(K)@11
gi|92087016; gi|78355039; gi|7546803; gi|63004272; gi|45709360; gi|42560194; gi|42560193; gi|31323262; gi|2822456; gi|27466722; gi|213042; gi|213034; gi|147742807; gi|147742803	Actin, cytoplasmic 2 (Beta-actin-2) ; beta-actin [Cirrhinus molitorella] ; beta-actin [Pseudorasbora parva] ; beta-actin [Cirrhinus molitorella] ; Bactin2 [Danio rerio] ; Actin, cytoplasmic 1 (Beta-actin) ; Actin, cytoplasmic 1 (Beta-actin) ; beta-actin [Mylopharyngodon piceus] ; beta actin [Danio rerio] ; beta-actin [Megalobrama amblycephala] ; beta-actin ; beta-actin ; beta-actin 1 [Hemibarbus …	58.1333	no quant - weak signal	95	DSYVGDEAQSK	iTRAQ4plex@N-term; iTRAQ4plex(K)@11
gi|92087016; gi|78355039; gi|7546803; gi|63004272; gi|45709360; gi|42560194; gi|42560193; gi|31323262; gi|2822456; gi|27466722; gi|213042; gi|213034; gi|147742807; gi|147742803	Actin, cytoplasmic 2 (Beta-actin-2) ; beta-actin [Cirrhinus molitorella] ; beta-actin [Pseudorasbora parva] ; beta-actin [Cirrhinus molitorella] ; Bactin2 [Danio rerio] ; Actin, cytoplasmic 1 (Beta-actin) ; Actin, cytoplasmic 1 (Beta-actin) ; beta-actin [Mylopharyngodon piceus] ; beta actin [Danio rerio] ; beta-actin [Megalobrama amblycephala] ; beta-actin ; beta-actin ; beta-actin 1 [Hemibarbus …	58.1333	no quant	88	DSYVGDEAQSK	iTRAQ4plex@N-term; Ser->Leu@2; iTRAQ4plex(K)@11
gi|92087016; gi|78355039; gi|7546803; gi|63004272; gi|45709360; gi|42560194; gi|42560193; gi|31323262; gi|2822456; gi|27466722; gi|213042; gi|213034; gi|147742807; gi|147742803	Actin, cytoplasmic 2 (Beta-actin-2) ; beta-actin [Cirrhinus molitorella] ; beta-actin [Pseudorasbora parva] ; beta-actin [Cirrhinus molitorella] ; Bactin2 [Danio rerio] ; Actin, cytoplasmic 1 (Beta-actin) ; Actin, cytoplasmic 1 (Beta-actin) ; beta-actin [Mylopharyngodon piceus] ; beta actin [Danio rerio] ; beta-actin [Megalobrama amblycephala] ; beta-actin ; beta-actin ; beta-actin 1 [Hemibarbus …	58.1333	auto - shared MS/MS	85	DSYVGDEAQSK	iTRAQ4plex@N-term; Ser->Leu@2; iTRAQ4plex(K)@11
gi|92087016; gi|78355039; gi|7546803; gi|63004272; gi|45709360; gi|42560194; gi|42560193; gi|31323262; gi|2822456; gi|27466722; gi|213042; gi|213034; gi|147742807; gi|147742803	Actin, cytoplasmic 2 (Beta-actin-2) ; beta-actin [Cirrhinus molitorella] ; beta-actin [Pseudorasbora parva] ; beta-actin [Cirrhinus molitorella] ; Bactin2 [Danio rerio] ; Actin, cytoplasmic 1 (Beta-actin) ; Actin, cytoplasmic 1 (Beta-actin) ; beta-actin [Mylopharyngodon piceus] ; beta actin [Danio rerio] ; beta-actin [Megalobrama amblycephala] ; beta-actin ; beta-actin ; beta-actin 1 [Hemibarbus …	58.1333	no quant - weak signal	76	DSYVGDEAQSK	No iTRAQ4plex@N-term; iTRAQ4plex(K)@11
gi|92087016; gi|78355039; gi|7546803; gi|63004272; gi|45709360; gi|42560194; gi|42560193; gi|31323262; gi|2822456; gi|27466722; gi|213042; gi|213034; gi|147742807; gi|147742803	Actin, cytoplasmic 2 (Beta-actin-2) ; beta-actin [Cirrhinus molitorella] ; beta-actin [Pseudorasbora parva] ; beta-actin [Cirrhinus molitorella] ; Bactin2 [Danio rerio] ; Actin, cytoplasmic 1 (Beta-actin) ; Actin, cytoplasmic 1 (Beta-actin) ; beta-actin [Mylopharyngodon piceus] ; beta actin [Danio rerio] ; beta-actin [Megalobrama amblycephala] ; beta-actin ; beta-actin ; beta-actin 1 [Hemibarbus …	58.1333	auto	53	DSYVGDEAQSK	Delta:H(2)C(2)@N-term; iTRAQ4plex(K)@11
gi|92087016; gi|78355039; gi|7546803; gi|63004272; gi|45709360; gi|42560194; gi|42560193; gi|31323262; gi|2822456; gi|27466722; gi|213042; gi|213034; gi|147742807; gi|147742803	Actin, cytoplasmic 2 (Beta-actin-2) ; beta-actin [Cirrhinus molitorella] ; beta-actin [Pseudorasbora parva] ; beta-actin [Cirrhinus molitorella] ; Bactin2 [Danio rerio] ; Actin, cytoplasmic 1 (Beta-actin) ; Actin, cytoplasmic 1 (Beta-actin) ; beta-actin [Mylopharyngodon piceus] ; beta actin [Danio rerio] ; beta-actin [Megalobrama amblycephala] ; beta-actin ; beta-actin ; beta-actin 1 [Hemibarbus …	58.1333	no quant - weak signal	18	DSYVGDEAQSK	iTRAQ4plex@N-term; iTRAQ4plex(Y)@3; iTRAQ4plex(K)@11
gi|92087016; gi|78355039; gi|7546803; gi|63004272; gi|45709360; gi|42560194; gi|42560193; gi|31323262; gi|2822456; gi|27466722; gi|213042; gi|213034; gi|147742807; gi|147742803	Actin, cytoplasmic 2 (Beta-actin-2) ; beta-actin [Cirrhinus molitorella] ; beta-actin [Pseudorasbora parva] ; beta-actin [Cirrhinus molitorella] ; Bactin2 [Danio rerio] ; Actin, cytoplasmic 1 (Beta-actin) ; Actin, cytoplasmic 1 (Beta-actin) ; beta-actin [Mylopharyngodon piceus] ; beta actin [Danio rerio] ; beta-actin [Megalobrama amblycephala] ; beta-actin ; beta-actin ; beta-actin 1 [Hemibarbus …	58.1333	no quant - weak signal	12	DSYVGDEAQSK	iTRAQ4plex@N-term; Ser->Leu@2; iTRAQ4plex(K)@11
gi|92087016; gi|78355039; gi|7546803; gi|63004272; gi|45709360; gi|42560194; gi|42560193; gi|31323262; gi|2822456; gi|27466722; gi|213042; gi|213034; gi|147742807; gi|147742803	Actin, cytoplasmic 2 (Beta-actin-2) ; beta-actin [Cirrhinus molitorella] ; beta-actin [Pseudorasbora parva] ; beta-actin [Cirrhinus molitorella] ; Bactin2 [Danio rerio] ; Actin, cytoplasmic 1 (Beta-actin) ; Actin, cytoplasmic 1 (Beta-actin) ; beta-actin [Mylopharyngodon piceus] ; beta actin [Danio rerio] ; beta-actin [Megalobrama amblycephala] ; beta-actin ; beta-actin ; beta-actin 1 [Hemibarbus …	58.1333	no quant	5	DSYVGDEAQSK	iTRAQ4plex@N-term; Methyl(S)@2; iTRAQ4plex(K)@11
gi|92087016; gi|78355039; gi|7546803; gi|63004272; gi|45709360; gi|42560194; gi|42560193; gi|31323262; gi|2822456; gi|27466722; gi|213042; gi|213034; gi|147742807; gi|147742803	Actin, cytoplasmic 2 (Beta-actin-2) ; beta-actin [Cirrhinus molitorella] ; beta-actin [Pseudorasbora parva] ; beta-actin [Cirrhinus molitorella] ; Bactin2 [Danio rerio] ; Actin, cytoplasmic 1 (Beta-actin) ; Actin, cytoplasmic 1 (Beta-actin) ; beta-actin [Mylopharyngodon piceus] ; beta actin [Danio rerio] ; beta-actin [Megalobrama amblycephala] ; beta-actin ; beta-actin ; beta-actin 1 [Hemibarbus …	58.1333	no quant - weak signal	2	DSYVGDEAQSK	iTRAQ4plex@N-term; iTRAQ4plex(K)@11
gi|92087016; gi|78355039; gi|7546803; gi|63004272; gi|45709360; gi|42560194; gi|42560193; gi|31323262; gi|2822456; gi|27466722; gi|213042; gi|213034; gi|147742807; gi|147742803	Actin, cytoplasmic 2 (Beta-actin-2) ; beta-actin [Cirrhinus molitorella] ; beta-actin [Pseudorasbora parva] ; beta-actin [Cirrhinus molitorella] ; Bactin2 [Danio rerio] ; Actin, cytoplasmic 1 (Beta-actin) ; Actin, cytoplasmic 1 (Beta-actin) ; beta-actin [Mylopharyngodon piceus] ; beta actin [Danio rerio] ; beta-actin [Megalobrama amblycephala] ; beta-actin ; beta-actin ; beta-actin 1 [Hemibarbus …	58.1333	no quant	1	DSYVGDEAQSK	iTRAQ4plex@N-term; Oxidation(D)@1; Tyr->Gly@3; iTRAQ4plex(K)@11
gi|92087016; gi|78355039; gi|7546803; gi|63004272; gi|45709360; gi|42560194; gi|42560193; gi|31323262; gi|2822456; gi|27466722; gi|213042; gi|213034; gi|147742807; gi|147742803	Actin, cytoplasmic 2 (Beta-actin-2) ; beta-actin [Cirrhinus molitorella] ; beta-actin [Pseudorasbora parva] ; beta-actin [Cirrhinus molitorella] ; Bactin2 [Danio rerio] ; Actin, cytoplasmic 1 (Beta-actin) ; Actin, cytoplasmic 1 (Beta-actin) ; beta-actin [Mylopharyngodon piceus] ; beta actin [Danio rerio] ; beta-actin [Megalobrama amblycephala] ; beta-actin ; beta-actin ; beta-actin 1 [Hemibarbus …	58.1333	no quant - weak signal	0	DSYVGDEAQSK	Delta:H(2)C(2)@N-term; iTRAQ4plex(K)@11
gi|92087016; gi|78355039; gi|7546803; gi|63004272; gi|45709360; gi|42560194; gi|42560193; gi|31323262; gi|2822456; gi|27466722; gi|213042; gi|213034; gi|147742807; gi|147742803	Actin, cytoplasmic 2 (Beta-actin-2) ; beta-actin [Cirrhinus molitorella] ; beta-actin [Pseudorasbora parva] ; beta-actin [Cirrhinus molitorella] ; Bactin2 [Danio rerio] ; Actin, cytoplasmic 1 (Beta-actin) ; Actin, cytoplasmic 1 (Beta-actin) ; beta-actin [Mylopharyngodon piceus] ; beta actin [Danio rerio] ; beta-actin [Megalobrama amblycephala] ; beta-actin ; beta-actin ; beta-actin 1 [Hemibarbus …	58.1333	no quant - weak signal	87	EITSLAPSTMK	iTRAQ4plex@N-term; iTRAQ4plex(K)@11
gi|92087016; gi|78355039; gi|7546803; gi|63004272; gi|45709360; gi|42560194; gi|42560193; gi|31323262; gi|2822456; gi|27466722; gi|213042; gi|213034; gi|147742807; gi|147742803	Actin, cytoplasmic 2 (Beta-actin-2) ; beta-actin [Cirrhinus molitorella] ; beta-actin [Pseudorasbora parva] ; beta-actin [Cirrhinus molitorella] ; Bactin2 [Danio rerio] ; Actin, cytoplasmic 1 (Beta-actin) ; Actin, cytoplasmic 1 (Beta-actin) ; beta-actin [Mylopharyngodon piceus] ; beta actin [Danio rerio] ; beta-actin [Megalobrama amblycephala] ; beta-actin ; beta-actin ; beta-actin 1 [Hemibarbus …	58.1333	auto - shared MS/MS	83	EITSLAPSTMK	iTRAQ4plex@N-term; iTRAQ4plex(K)@11
gi|92087016; gi|78355039; gi|7546803; gi|63004272; gi|45709360; gi|42560194; gi|42560193; gi|31323262; gi|2822456; gi|27466722; gi|213042; gi|213034; gi|147742807; gi|147742803	Actin, cytoplasmic 2 (Beta-actin-2) ; beta-actin [Cirrhinus molitorella] ; beta-actin [Pseudorasbora parva] ; beta-actin [Cirrhinus molitorella] ; Bactin2 [Danio rerio] ; Actin, cytoplasmic 1 (Beta-actin) ; Actin, cytoplasmic 1 (Beta-actin) ; beta-actin [Mylopharyngodon piceus] ; beta actin [Danio rerio] ; beta-actin [Megalobrama amblycephala] ; beta-actin ; beta-actin ; beta-actin 1 [Hemibarbus …	58.1333	no quant	78	EITSLAPSTMK	iTRAQ4plex@N-term; iTRAQ4plex(K)@11
gi|92087016; gi|78355039; gi|7546803; gi|63004272; gi|45709360; gi|42560194; gi|42560193; gi|31323262; gi|2822456; gi|27466722; gi|213042; gi|213034; gi|147742807; gi|147742803	Actin, cytoplasmic 2 (Beta-actin-2) ; beta-actin [Cirrhinus molitorella] ; beta-actin [Pseudorasbora parva] ; beta-actin [Cirrhinus molitorella] ; Bactin2 [Danio rerio] ; Actin, cytoplasmic 1 (Beta-actin) ; Actin, cytoplasmic 1 (Beta-actin) ; beta-actin [Mylopharyngodon piceus] ; beta actin [Danio rerio] ; beta-actin [Megalobrama amblycephala] ; beta-actin ; beta-actin ; beta-actin 1 [Hemibarbus …	58.1333	auto - shared MS/MS	71	EITSLAPSTMK	iTRAQ4plex@N-term; Oxidation(M)@10; iTRAQ4plex(K)@11
gi|92087016; gi|78355039; gi|7546803; gi|63004272; gi|45709360; gi|42560194; gi|42560193; gi|31323262; gi|2822456; gi|27466722; gi|213042; gi|213034; gi|147742807; gi|147742803	Actin, cytoplasmic 2 (Beta-actin-2) ; beta-actin [Cirrhinus molitorella] ; beta-actin [Pseudorasbora parva] ; beta-actin [Cirrhinus molitorella] ; Bactin2 [Danio rerio] ; Actin, cytoplasmic 1 (Beta-actin) ; Actin, cytoplasmic 1 (Beta-actin) ; beta-actin [Mylopharyngodon piceus] ; beta actin [Danio rerio] ; beta-actin [Megalobrama amblycephala] ; beta-actin ; beta-actin ; beta-actin 1 [Hemibarbus …	58.1333	auto - shared MS/MS	71	EITSLAPSTMK	iTRAQ4plex@N-term; Oxidation(M)@10; iTRAQ4plex(K)@11
gi|92087016; gi|78355039; gi|7546803; gi|63004272; gi|45709360; gi|42560194; gi|42560193; gi|31323262; gi|2822456; gi|27466722; gi|213042; gi|213034; gi|147742807; gi|147742803	Actin, cytoplasmic 2 (Beta-actin-2) ; beta-actin [Cirrhinus molitorella] ; beta-actin [Pseudorasbora parva] ; beta-actin [Cirrhinus molitorella] ; Bactin2 [Danio rerio] ; Actin, cytoplasmic 1 (Beta-actin) ; Actin, cytoplasmic 1 (Beta-actin) ; beta-actin [Mylopharyngodon piceus] ; beta actin [Danio rerio] ; beta-actin [Megalobrama amblycephala] ; beta-actin ; beta-actin ; beta-actin 1 [Hemibarbus …	58.1333	auto - shared MS/MS	71	EITSLAPSTMK	iTRAQ4plex@N-term; iTRAQ4plex(S)@8; iTRAQ4plex(K)@11
gi|92087016; gi|78355039; gi|7546803; gi|63004272; gi|45709360; gi|42560194; gi|42560193; gi|31323262; gi|2822456; gi|27466722; gi|213042; gi|213034; gi|147742807; gi|147742803	Actin, cytoplasmic 2 (Beta-actin-2) ; beta-actin [Cirrhinus molitorella] ; beta-actin [Pseudorasbora parva] ; beta-actin [Cirrhinus molitorella] ; Bactin2 [Danio rerio] ; Actin, cytoplasmic 1 (Beta-actin) ; Actin, cytoplasmic 1 (Beta-actin) ; beta-actin [Mylopharyngodon piceus] ; beta actin [Danio rerio] ; beta-actin [Megalobrama amblycephala] ; beta-actin ; beta-actin ; beta-actin 1 [Hemibarbus …	58.1333	auto	45	EITSLAPSTMK	iTRAQ4plex@N-term; iTRAQ4plex(K)@11
gi|92087016; gi|78355039; gi|7546803; gi|63004272; gi|45709360; gi|42560194; gi|42560193; gi|31323262; gi|2822456; gi|27466722; gi|213042; gi|213034; gi|147742807; gi|147742803	Actin, cytoplasmic 2 (Beta-actin-2) ; beta-actin [Cirrhinus molitorella] ; beta-actin [Pseudorasbora parva] ; beta-actin [Cirrhinus molitorella] ; Bactin2 [Danio rerio] ; Actin, cytoplasmic 1 (Beta-actin) ; Actin, cytoplasmic 1 (Beta-actin) ; beta-actin [Mylopharyngodon piceus] ; beta actin [Danio rerio] ; beta-actin [Megalobrama amblycephala] ; beta-actin ; beta-actin ; beta-actin 1 [Hemibarbus …	58.1333	auto - shared MS/MS	5	EITSLAPSTMK	iTRAQ4plex@N-term; Ser->Ala@4; iTRAQ4plex(K)@11
gi|92087016; gi|78355039; gi|7546803; gi|63004272; gi|45709360; gi|42560194; gi|42560193; gi|31323262; gi|2822456; gi|27466722; gi|213042; gi|213034; gi|147742807; gi|147742803	Actin, cytoplasmic 2 (Beta-actin-2) ; beta-actin [Cirrhinus molitorella] ; beta-actin [Pseudorasbora parva] ; beta-actin [Cirrhinus molitorella] ; Bactin2 [Danio rerio] ; Actin, cytoplasmic 1 (Beta-actin) ; Actin, cytoplasmic 1 (Beta-actin) ; beta-actin [Mylopharyngodon piceus] ; beta actin [Danio rerio] ; beta-actin [Megalobrama amblycephala] ; beta-actin ; beta-actin ; beta-actin 1 [Hemibarbus …	58.1333	no quant - weak signal	2	EITSLAPSTMK	iTRAQ4plex@N-term; iTRAQ4plex(S)@8; Oxidation(M)@10; iTRAQ4plex(K)@11
gi|92087016; gi|78355039; gi|7546803; gi|63004272; gi|45709360; gi|42560194; gi|42560193; gi|31323262; gi|2822456; gi|27466722; gi|213042; gi|213034; gi|147742807; gi|147742803	Actin, cytoplasmic 2 (Beta-actin-2) ; beta-actin [Cirrhinus molitorella] ; beta-actin [Pseudorasbora parva] ; beta-actin [Cirrhinus molitorella] ; Bactin2 [Danio rerio] ; Actin, cytoplasmic 1 (Beta-actin) ; Actin, cytoplasmic 1 (Beta-actin) ; beta-actin [Mylopharyngodon piceus] ; beta actin [Danio rerio] ; beta-actin [Megalobrama amblycephala] ; beta-actin ; beta-actin ; beta-actin 1 [Hemibarbus …	58.1333	no quant - weak signal	0	EITSLAPSTMK	iTRAQ4plex@N-term; iTRAQ4plex(K)@11
gi|92087016; gi|78355039; gi|7546803; gi|63004272; gi|45709360; gi|42560194; gi|42560193; gi|31323262; gi|2822456; gi|27466722; gi|213042; gi|213034; gi|147742807; gi|147742803	Actin, cytoplasmic 2 (Beta-actin-2) ; beta-actin [Cirrhinus molitorella] ; beta-actin [Pseudorasbora parva] ; beta-actin [Cirrhinus molitorella] ; Bactin2 [Danio rerio] ; Actin, cytoplasmic 1 (Beta-actin) ; Actin, cytoplasmic 1 (Beta-actin) ; beta-actin [Mylopharyngodon piceus] ; beta actin [Danio rerio] ; beta-actin [Megalobrama amblycephala] ; beta-actin ; beta-actin ; beta-actin 1 [Hemibarbus …	58.1333	auto - shared MS/MS	65	GILTLK	iTRAQ4plex@N-term; iTRAQ4plex(K)@6
gi|92087016; gi|78355039; gi|7546803; gi|63004272; gi|45709360; gi|42560194; gi|42560193; gi|31323262; gi|2822456; gi|27466722; gi|213042; gi|213034; gi|147742807; gi|147742803	Actin, cytoplasmic 2 (Beta-actin-2) ; beta-actin [Cirrhinus molitorella] ; beta-actin [Pseudorasbora parva] ; beta-actin [Cirrhinus molitorella] ; Bactin2 [Danio rerio] ; Actin, cytoplasmic 1 (Beta-actin) ; Actin, cytoplasmic 1 (Beta-actin) ; beta-actin [Mylopharyngodon piceus] ; beta actin [Danio rerio] ; beta-actin [Megalobrama amblycephala] ; beta-actin ; beta-actin ; beta-actin 1 [Hemibarbus …	58.1333	auto - shared MS/MS	28	GILTLK	iTRAQ4plex@N-term; iTRAQ4plex(K)@6
gi|92087016; gi|78355039; gi|7546803; gi|63004272; gi|45709360; gi|42560194; gi|42560193; gi|31323262; gi|2822456; gi|27466722; gi|213042; gi|213034; gi|147742807; gi|147742803	Actin, cytoplasmic 2 (Beta-actin-2) ; beta-actin [Cirrhinus molitorella] ; beta-actin [Pseudorasbora parva] ; beta-actin [Cirrhinus molitorella] ; Bactin2 [Danio rerio] ; Actin, cytoplasmic 1 (Beta-actin) ; Actin, cytoplasmic 1 (Beta-actin) ; beta-actin [Mylopharyngodon piceus] ; beta actin [Danio rerio] ; beta-actin [Megalobrama amblycephala] ; beta-actin ; beta-actin ; beta-actin 1 [Hemibarbus …	58.1333	auto - shared MS/MS	27	GILTLK	iTRAQ4plex@N-term; iTRAQ4plex(K)@6
gi|92087016; gi|78355039; gi|7546803; gi|63004272; gi|45709360; gi|42560194; gi|42560193; gi|31323262; gi|2822456; gi|27466722; gi|213042; gi|213034; gi|147742807; gi|147742803	Actin, cytoplasmic 2 (Beta-actin-2) ; beta-actin [Cirrhinus molitorella] ; beta-actin [Pseudorasbora parva] ; beta-actin [Cirrhinus molitorella] ; Bactin2 [Danio rerio] ; Actin, cytoplasmic 1 (Beta-actin) ; Actin, cytoplasmic 1 (Beta-actin) ; beta-actin [Mylopharyngodon piceus] ; beta actin [Danio rerio] ; beta-actin [Megalobrama amblycephala] ; beta-actin ; beta-actin ; beta-actin 1 [Hemibarbus …	58.1333	auto - shared MS/MS	25	GILTLK	iTRAQ4plex@N-term; iTRAQ4plex(K)@6
gi|92087016; gi|78355039; gi|7546803; gi|63004272; gi|45709360; gi|42560194; gi|42560193; gi|31323262; gi|2822456; gi|27466722; gi|213042; gi|213034; gi|147742807; gi|147742803	Actin, cytoplasmic 2 (Beta-actin-2) ; beta-actin [Cirrhinus molitorella] ; beta-actin [Pseudorasbora parva] ; beta-actin [Cirrhinus molitorella] ; Bactin2 [Danio rerio] ; Actin, cytoplasmic 1 (Beta-actin) ; Actin, cytoplasmic 1 (Beta-actin) ; beta-actin [Mylopharyngodon piceus] ; beta actin [Danio rerio] ; beta-actin [Megalobrama amblycephala] ; beta-actin ; beta-actin ; beta-actin 1 [Hemibarbus …	58.1333	auto - shared MS/MS	20	GILTLK	iTRAQ4plex@N-term; iTRAQ4plex(K)@6
gi|92087016; gi|78355039; gi|7546803; gi|63004272; gi|45709360; gi|42560194; gi|42560193; gi|31323262; gi|2822456; gi|27466722; gi|213042; gi|213034; gi|147742807; gi|147742803	Actin, cytoplasmic 2 (Beta-actin-2) ; beta-actin [Cirrhinus molitorella] ; beta-actin [Pseudorasbora parva] ; beta-actin [Cirrhinus molitorella] ; Bactin2 [Danio rerio] ; Actin, cytoplasmic 1 (Beta-actin) ; Actin, cytoplasmic 1 (Beta-actin) ; beta-actin [Mylopharyngodon piceus] ; beta actin [Danio rerio] ; beta-actin [Megalobrama amblycephala] ; beta-actin ; beta-actin ; beta-actin 1 [Hemibarbus …	58.1333	auto - shared MS/MS	99	GYSFTTTAER	iTRAQ4plex@N-term
gi|92087016; gi|78355039; gi|7546803; gi|63004272; gi|45709360; gi|42560194; gi|42560193; gi|31323262; gi|2822456; gi|27466722; gi|213042; gi|213034; gi|147742807; gi|147742803	Actin, cytoplasmic 2 (Beta-actin-2) ; beta-actin [Cirrhinus molitorella] ; beta-actin [Pseudorasbora parva] ; beta-actin [Cirrhinus molitorella] ; Bactin2 [Danio rerio] ; Actin, cytoplasmic 1 (Beta-actin) ; Actin, cytoplasmic 1 (Beta-actin) ; beta-actin [Mylopharyngodon piceus] ; beta actin [Danio rerio] ; beta-actin [Megalobrama amblycephala] ; beta-actin ; beta-actin ; beta-actin 1 [Hemibarbus …	58.1333	no quant - weak signal	99	GYSFTTTAER	iTRAQ4plex@N-term
gi|92087016; gi|78355039; gi|7546803; gi|63004272; gi|45709360; gi|42560194; gi|42560193; gi|31323262; gi|2822456; gi|27466722; gi|213042; gi|213034; gi|147742807; gi|147742803	Actin, cytoplasmic 2 (Beta-actin-2) ; beta-actin [Cirrhinus molitorella] ; beta-actin [Pseudorasbora parva] ; beta-actin [Cirrhinus molitorella] ; Bactin2 [Danio rerio] ; Actin, cytoplasmic 1 (Beta-actin) ; Actin, cytoplasmic 1 (Beta-actin) ; beta-actin [Mylopharyngodon piceus] ; beta actin [Danio rerio] ; beta-actin [Megalobrama amblycephala] ; beta-actin ; beta-actin ; beta-actin 1 [Hemibarbus …	58.1333	no quant	71	GYSFTTTAER	iTRAQ4plex@N-term
gi|92087016; gi|78355039; gi|7546803; gi|63004272; gi|45709360; gi|42560194; gi|42560193; gi|31323262; gi|2822456; gi|27466722; gi|213042; gi|213034; gi|147742807; gi|147742803	Actin, cytoplasmic 2 (Beta-actin-2) ; beta-actin [Cirrhinus molitorella] ; beta-actin [Pseudorasbora parva] ; beta-actin [Cirrhinus molitorella] ; Bactin2 [Danio rerio] ; Actin, cytoplasmic 1 (Beta-actin) ; Actin, cytoplasmic 1 (Beta-actin) ; beta-actin [Mylopharyngodon piceus] ; beta actin [Danio rerio] ; beta-actin [Megalobrama amblycephala] ; beta-actin ; beta-actin ; beta-actin 1 [Hemibarbus …	58.1333	no quant	38	GYSFTTTAER	iTRAQ4plex@N-term
gi|92087016; gi|78355039; gi|7546803; gi|63004272; gi|45709360; gi|42560194; gi|42560193; gi|31323262; gi|2822456; gi|27466722; gi|213042; gi|213034; gi|147742807; gi|147742803	Actin, cytoplasmic 2 (Beta-actin-2) ; beta-actin [Cirrhinus molitorella] ; beta-actin [Pseudorasbora parva] ; beta-actin [Cirrhinus molitorella] ; Bactin2 [Danio rerio] ; Actin, cytoplasmic 1 (Beta-actin) ; Actin, cytoplasmic 1 (Beta-actin) ; beta-actin [Mylopharyngodon piceus] ; beta actin [Danio rerio] ; beta-actin [Megalobrama amblycephala] ; beta-actin ; beta-actin ; beta-actin 1 [Hemibarbus …	58.1333	auto - low confidence	0	GYSFTTTAER	iTRAQ4plex@N-term; Methyl(E)@9
gi|92087016; gi|78355039; gi|7546803; gi|63004272; gi|45709360; gi|42560194; gi|42560193; gi|31323262; gi|2822456; gi|27466722; gi|213042; gi|213034; gi|147742807; gi|147742803	Actin, cytoplasmic 2 (Beta-actin-2) ; beta-actin [Cirrhinus molitorella] ; beta-actin [Pseudorasbora parva] ; beta-actin [Cirrhinus molitorella] ; Bactin2 [Danio rerio] ; Actin, cytoplasmic 1 (Beta-actin) ; Actin, cytoplasmic 1 (Beta-actin) ; beta-actin [Mylopharyngodon piceus] ; beta actin [Danio rerio] ; beta-actin [Megalobrama amblycephala] ; beta-actin ; beta-actin ; beta-actin 1 [Hemibarbus …	58.1333	auto - shared MS/MS	80	IIAPPER	iTRAQ4plex@N-term
gi|92087016; gi|78355039; gi|7546803; gi|63004272; gi|45709360; gi|42560194; gi|42560193; gi|31323262; gi|2822456; gi|27466722; gi|213042; gi|213034; gi|147742807; gi|147742803	Actin, cytoplasmic 2 (Beta-actin-2) ; beta-actin [Cirrhinus molitorella] ; beta-actin [Pseudorasbora parva] ; beta-actin [Cirrhinus molitorella] ; Bactin2 [Danio rerio] ; Actin, cytoplasmic 1 (Beta-actin) ; Actin, cytoplasmic 1 (Beta-actin) ; beta-actin [Mylopharyngodon piceus] ; beta actin [Danio rerio] ; beta-actin [Megalobrama amblycephala] ; beta-actin ; beta-actin ; beta-actin 1 [Hemibarbus …	58.1333	auto - shared MS/MS	68	IIAPPER	iTRAQ4plex@N-term
gi|92087016; gi|78355039; gi|7546803; gi|63004272; gi|45709360; gi|42560194; gi|42560193; gi|31323262; gi|2822456; gi|27466722; gi|213042; gi|213034; gi|147742807; gi|147742803	Actin, cytoplasmic 2 (Beta-actin-2) ; beta-actin [Cirrhinus molitorella] ; beta-actin [Pseudorasbora parva] ; beta-actin [Cirrhinus molitorella] ; Bactin2 [Danio rerio] ; Actin, cytoplasmic 1 (Beta-actin) ; Actin, cytoplasmic 1 (Beta-actin) ; beta-actin [Mylopharyngodon piceus] ; beta actin [Danio rerio] ; beta-actin [Megalobrama amblycephala] ; beta-actin ; beta-actin ; beta-actin 1 [Hemibarbus …	58.1333	no quant - weak signal	42	IIAPPER	iTRAQ4plex@N-term
gi|92087016; gi|78355039; gi|7546803; gi|63004272; gi|45709360; gi|42560194; gi|42560193; gi|31323262; gi|2822456; gi|27466722; gi|213042; gi|213034; gi|147742807; gi|147742803	Actin, cytoplasmic 2 (Beta-actin-2) ; beta-actin [Cirrhinus molitorella] ; beta-actin [Pseudorasbora parva] ; beta-actin [Cirrhinus molitorella] ; Bactin2 [Danio rerio] ; Actin, cytoplasmic 1 (Beta-actin) ; Actin, cytoplasmic 1 (Beta-actin) ; beta-actin [Mylopharyngodon piceus] ; beta actin [Danio rerio] ; beta-actin [Megalobrama amblycephala] ; beta-actin ; beta-actin ; beta-actin 1 [Hemibarbus …	58.1333	no quant - weak signal	34	IIAPPER	iTRAQ4plex@N-term
gi|92087016; gi|78355039; gi|7546803; gi|63004272; gi|45709360; gi|42560194; gi|42560193; gi|31323262; gi|2822456; gi|27466722; gi|213042; gi|213034; gi|147742807; gi|147742803	Actin, cytoplasmic 2 (Beta-actin-2) ; beta-actin [Cirrhinus molitorella] ; beta-actin [Pseudorasbora parva] ; beta-actin [Cirrhinus molitorella] ; Bactin2 [Danio rerio] ; Actin, cytoplasmic 1 (Beta-actin) ; Actin, cytoplasmic 1 (Beta-actin) ; beta-actin [Mylopharyngodon piceus] ; beta actin [Danio rerio] ; beta-actin [Megalobrama amblycephala] ; beta-actin ; beta-actin ; beta-actin 1 [Hemibarbus …	58.1333	no quant - weak signal	99	KDLYANTVLSGGTTMYPGIADR	iTRAQ4plex@N-term; iTRAQ4plex(K)@1
gi|92087016; gi|78355039; gi|7546803; gi|63004272; gi|45709360; gi|42560194; gi|42560193; gi|31323262; gi|2822456; gi|27466722; gi|213042; gi|213034; gi|147742807; gi|147742803	Actin, cytoplasmic 2 (Beta-actin-2) ; beta-actin [Cirrhinus molitorella] ; beta-actin [Pseudorasbora parva] ; beta-actin [Cirrhinus molitorella] ; Bactin2 [Danio rerio] ; Actin, cytoplasmic 1 (Beta-actin) ; Actin, cytoplasmic 1 (Beta-actin) ; beta-actin [Mylopharyngodon piceus] ; beta actin [Danio rerio] ; beta-actin [Megalobrama amblycephala] ; beta-actin ; beta-actin ; beta-actin 1 [Hemibarbus …	58.1333	no quant	99	KDLYANTVLSGGTTMYPGIADR	iTRAQ4plex@N-term; iTRAQ4plex(K)@1
gi|92087016; gi|78355039; gi|7546803; gi|63004272; gi|45709360; gi|42560194; gi|42560193; gi|31323262; gi|2822456; gi|27466722; gi|213042; gi|213034; gi|147742807; gi|147742803	Actin, cytoplasmic 2 (Beta-actin-2) ; beta-actin [Cirrhinus molitorella] ; beta-actin [Pseudorasbora parva] ; beta-actin [Cirrhinus molitorella] ; Bactin2 [Danio rerio] ; Actin, cytoplasmic 1 (Beta-actin) ; Actin, cytoplasmic 1 (Beta-actin) ; beta-actin [Mylopharyngodon piceus] ; beta actin [Danio rerio] ; beta-actin [Megalobrama amblycephala] ; beta-actin ; beta-actin ; beta-actin 1 [Hemibarbus …	58.1333	no quant	99	KDLYANTVLSGGTTMYPGIADR	iTRAQ4plex@N-term; iTRAQ4plex(K)@1
gi|92087016; gi|78355039; gi|7546803; gi|63004272; gi|45709360; gi|42560194; gi|42560193; gi|31323262; gi|2822456; gi|27466722; gi|213042; gi|213034; gi|147742807; gi|147742803	Actin, cytoplasmic 2 (Beta-actin-2) ; beta-actin [Cirrhinus molitorella] ; beta-actin [Pseudorasbora parva] ; beta-actin [Cirrhinus molitorella] ; Bactin2 [Danio rerio] ; Actin, cytoplasmic 1 (Beta-actin) ; Actin, cytoplasmic 1 (Beta-actin) ; beta-actin [Mylopharyngodon piceus] ; beta actin [Danio rerio] ; beta-actin [Megalobrama amblycephala] ; beta-actin ; beta-actin ; beta-actin 1 [Hemibarbus …	58.1333	no quant - weak signal	98	KDLYANTVLSGGTTMYPGIADR	iTRAQ4plex@N-term; iTRAQ4plex(K)@1; Oxidation(M)@15
gi|92087016; gi|78355039; gi|7546803; gi|63004272; gi|45709360; gi|42560194; gi|42560193; gi|31323262; gi|2822456; gi|27466722; gi|213042; gi|213034; gi|147742807; gi|147742803	Actin, cytoplasmic 2 (Beta-actin-2) ; beta-actin [Cirrhinus molitorella] ; beta-actin [Pseudorasbora parva] ; beta-actin [Cirrhinus molitorella] ; Bactin2 [Danio rerio] ; Actin, cytoplasmic 1 (Beta-actin) ; Actin, cytoplasmic 1 (Beta-actin) ; beta-actin [Mylopharyngodon piceus] ; beta actin [Danio rerio] ; beta-actin [Megalobrama amblycephala] ; beta-actin ; beta-actin ; beta-actin 1 [Hemibarbus …	58.1333	no quant - weak signal	96	KDLYANTVLSGGTTMYPGIADR	iTRAQ4plex@N-term; iTRAQ4plex(K)@1
gi|92087016; gi|78355039; gi|7546803; gi|63004272; gi|45709360; gi|42560194; gi|42560193; gi|31323262; gi|2822456; gi|27466722; gi|213042; gi|213034; gi|147742807; gi|147742803	Actin, cytoplasmic 2 (Beta-actin-2) ; beta-actin [Cirrhinus molitorella] ; beta-actin [Pseudorasbora parva] ; beta-actin [Cirrhinus molitorella] ; Bactin2 [Danio rerio] ; Actin, cytoplasmic 1 (Beta-actin) ; Actin, cytoplasmic 1 (Beta-actin) ; beta-actin [Mylopharyngodon piceus] ; beta actin [Danio rerio] ; beta-actin [Megalobrama amblycephala] ; beta-actin ; beta-actin ; beta-actin 1 [Hemibarbus …	58.1333	no quant	93	KDLYANTVLSGGTTMYPGIADR	iTRAQ4plex@N-term; iTRAQ4plex(K)@1
gi|92087016; gi|78355039; gi|7546803; gi|63004272; gi|45709360; gi|42560194; gi|42560193; gi|31323262; gi|2822456; gi|27466722; gi|213042; gi|213034; gi|147742807; gi|147742803	Actin, cytoplasmic 2 (Beta-actin-2) ; beta-actin [Cirrhinus molitorella] ; beta-actin [Pseudorasbora parva] ; beta-actin [Cirrhinus molitorella] ; Bactin2 [Danio rerio] ; Actin, cytoplasmic 1 (Beta-actin) ; Actin, cytoplasmic 1 (Beta-actin) ; beta-actin [Mylopharyngodon piceus] ; beta actin [Danio rerio] ; beta-actin [Megalobrama amblycephala] ; beta-actin ; beta-actin ; beta-actin 1 [Hemibarbus …	58.1333	no quant - weak signal	67	KDLYANTVLSGGTTMYPGIADR	iTRAQ4plex@N-term; iTRAQ4plex(K)@1
gi|92087016; gi|78355039; gi|7546803; gi|63004272; gi|45709360; gi|42560194; gi|42560193; gi|31323262; gi|2822456; gi|27466722; gi|213042; gi|213034; gi|147742807; gi|147742803	Actin, cytoplasmic 2 (Beta-actin-2) ; beta-actin [Cirrhinus molitorella] ; beta-actin [Pseudorasbora parva] ; beta-actin [Cirrhinus molitorella] ; Bactin2 [Danio rerio] ; Actin, cytoplasmic 1 (Beta-actin) ; Actin, cytoplasmic 1 (Beta-actin) ; beta-actin [Mylopharyngodon piceus] ; beta actin [Danio rerio] ; beta-actin [Megalobrama amblycephala] ; beta-actin ; beta-actin ; beta-actin 1 [Hemibarbus …	58.1333	no quant - weak signal	24	KDLYANTVLSGGTTMYPGIADR	iTRAQ4plex@N-term; iTRAQ4plex(K)@1
gi|92087016; gi|78355039; gi|7546803; gi|63004272; gi|45709360; gi|42560194; gi|42560193; gi|31323262; gi|2822456; gi|27466722; gi|213042; gi|213034; gi|147742807; gi|147742803	Actin, cytoplasmic 2 (Beta-actin-2) ; beta-actin [Cirrhinus molitorella] ; beta-actin [Pseudorasbora parva] ; beta-actin [Cirrhinus molitorella] ; Bactin2 [Danio rerio] ; Actin, cytoplasmic 1 (Beta-actin) ; Actin, cytoplasmic 1 (Beta-actin) ; beta-actin [Mylopharyngodon piceus] ; beta actin [Danio rerio] ; beta-actin [Megalobrama amblycephala] ; beta-actin ; beta-actin ; beta-actin 1 [Hemibarbus …	58.1333	no quant	9	KDLYANTVLSGGTTMYPGIADR	iTRAQ4plex@N-term; iTRAQ4plex(K)@1; Amino(Y)@16
gi|92087016; gi|78355039; gi|7546803; gi|63004272; gi|45709360; gi|42560194; gi|42560193; gi|31323262; gi|2822456; gi|27466722; gi|213042; gi|213034; gi|147742807; gi|147742803	Actin, cytoplasmic 2 (Beta-actin-2) ; beta-actin [Cirrhinus molitorella] ; beta-actin [Pseudorasbora parva] ; beta-actin [Cirrhinus molitorella] ; Bactin2 [Danio rerio] ; Actin, cytoplasmic 1 (Beta-actin) ; Actin, cytoplasmic 1 (Beta-actin) ; beta-actin [Mylopharyngodon piceus] ; beta actin [Danio rerio] ; beta-actin [Megalobrama amblycephala] ; beta-actin ; beta-actin ; beta-actin 1 [Hemibarbus …	58.1333	no quant - weak signal	0	KDLYANTVLSGGTTMYPGIADR	iTRAQ4plex@N-term; iTRAQ4plex(K)@1
gi|92087016; gi|78355039; gi|7546803; gi|63004272; gi|45709360; gi|42560194; gi|42560193; gi|31323262; gi|2822456; gi|27466722; gi|213042; gi|213034; gi|147742807; gi|147742803	Actin, cytoplasmic 2 (Beta-actin-2) ; beta-actin [Cirrhinus molitorella] ; beta-actin [Pseudorasbora parva] ; beta-actin [Cirrhinus molitorella] ; Bactin2 [Danio rerio] ; Actin, cytoplasmic 1 (Beta-actin) ; Actin, cytoplasmic 1 (Beta-actin) ; beta-actin [Mylopharyngodon piceus] ; beta actin [Danio rerio] ; beta-actin [Megalobrama amblycephala] ; beta-actin ; beta-actin ; beta-actin 1 [Hemibarbus …	58.1333	no quant - weak signal	0	LYANTVLSGGTTMYPGIADR	No iTRAQ4plex@N-term
gi|92087016; gi|78355039; gi|7546803; gi|63004272; gi|45709360; gi|42560194; gi|42560193; gi|31323262; gi|2822456; gi|27466722; gi|213042; gi|213034; gi|147742807; gi|147742803	Actin, cytoplasmic 2 (Beta-actin-2) ; beta-actin [Cirrhinus molitorella] ; beta-actin [Pseudorasbora parva] ; beta-actin [Cirrhinus molitorella] ; Bactin2 [Danio rerio] ; Actin, cytoplasmic 1 (Beta-actin) ; Actin, cytoplasmic 1 (Beta-actin) ; beta-actin [Mylopharyngodon piceus] ; beta actin [Danio rerio] ; beta-actin [Megalobrama amblycephala] ; beta-actin ; beta-actin ; beta-actin 1 [Hemibarbus …	58.1333	no quant	99	QEYDESGPSIVHR	Gln->pyro-Glu@N-term
gi|92087016; gi|78355039; gi|7546803; gi|63004272; gi|45709360; gi|42560194; gi|42560193; gi|31323262; gi|2822456; gi|27466722; gi|213042; gi|213034; gi|147742807; gi|147742803	Actin, cytoplasmic 2 (Beta-actin-2) ; beta-actin [Cirrhinus molitorella] ; beta-actin [Pseudorasbora parva] ; beta-actin [Cirrhinus molitorella] ; Bactin2 [Danio rerio] ; Actin, cytoplasmic 1 (Beta-actin) ; Actin, cytoplasmic 1 (Beta-actin) ; beta-actin [Mylopharyngodon piceus] ; beta actin [Danio rerio] ; beta-actin [Megalobrama amblycephala] ; beta-actin ; beta-actin ; beta-actin 1 [Hemibarbus …	58.1333	auto - shared MS/MS	99	QEYDESGPSIVHR	iTRAQ4plex@N-term
gi|92087016; gi|78355039; gi|7546803; gi|63004272; gi|45709360; gi|42560194; gi|42560193; gi|31323262; gi|2822456; gi|27466722; gi|213042; gi|213034; gi|147742807; gi|147742803	Actin, cytoplasmic 2 (Beta-actin-2) ; beta-actin [Cirrhinus molitorella] ; beta-actin [Pseudorasbora parva] ; beta-actin [Cirrhinus molitorella] ; Bactin2 [Danio rerio] ; Actin, cytoplasmic 1 (Beta-actin) ; Actin, cytoplasmic 1 (Beta-actin) ; beta-actin [Mylopharyngodon piceus] ; beta actin [Danio rerio] ; beta-actin [Megalobrama amblycephala] ; beta-actin ; beta-actin ; beta-actin 1 [Hemibarbus …	58.1333	auto - shared MS/MS	99	QEYDESGPSIVHR	iTRAQ4plex@N-term
gi|92087016; gi|78355039; gi|7546803; gi|63004272; gi|45709360; gi|42560194; gi|42560193; gi|31323262; gi|2822456; gi|27466722; gi|213042; gi|213034; gi|147742807; gi|147742803	Actin, cytoplasmic 2 (Beta-actin-2) ; beta-actin [Cirrhinus molitorella] ; beta-actin [Pseudorasbora parva] ; beta-actin [Cirrhinus molitorella] ; Bactin2 [Danio rerio] ; Actin, cytoplasmic 1 (Beta-actin) ; Actin, cytoplasmic 1 (Beta-actin) ; beta-actin [Mylopharyngodon piceus] ; beta actin [Danio rerio] ; beta-actin [Megalobrama amblycephala] ; beta-actin ; beta-actin ; beta-actin 1 [Hemibarbus …	58.1333	auto - shared MS/MS	99	QEYDESGPSIVHR	iTRAQ4plex@N-term
gi|92087016; gi|78355039; gi|7546803; gi|63004272; gi|45709360; gi|42560194; gi|42560193; gi|31323262; gi|2822456; gi|27466722; gi|213042; gi|213034; gi|147742807; gi|147742803	Actin, cytoplasmic 2 (Beta-actin-2) ; beta-actin [Cirrhinus molitorella] ; beta-actin [Pseudorasbora parva] ; beta-actin [Cirrhinus molitorella] ; Bactin2 [Danio rerio] ; Actin, cytoplasmic 1 (Beta-actin) ; Actin, cytoplasmic 1 (Beta-actin) ; beta-actin [Mylopharyngodon piceus] ; beta actin [Danio rerio] ; beta-actin [Megalobrama amblycephala] ; beta-actin ; beta-actin ; beta-actin 1 [Hemibarbus …	58.1333	no quant	99	QEYDESGPSIVHR	Gln->pyro-Glu@N-term; iTRAQ4plex(Y)@3
gi|92087016; gi|78355039; gi|7546803; gi|63004272; gi|45709360; gi|42560194; gi|42560193; gi|31323262; gi|2822456; gi|27466722; gi|213042; gi|213034; gi|147742807; gi|147742803	Actin, cytoplasmic 2 (Beta-actin-2) ; beta-actin [Cirrhinus molitorella] ; beta-actin [Pseudorasbora parva] ; beta-actin [Cirrhinus molitorella] ; Bactin2 [Danio rerio] ; Actin, cytoplasmic 1 (Beta-actin) ; Actin, cytoplasmic 1 (Beta-actin) ; beta-actin [Mylopharyngodon piceus] ; beta actin [Danio rerio] ; beta-actin [Megalobrama amblycephala] ; beta-actin ; beta-actin ; beta-actin 1 [Hemibarbus …	58.1333	no quant	97	QEYDESGPSIVHR	Gln->pyro-Glu@N-term
gi|92087016; gi|78355039; gi|7546803; gi|63004272; gi|45709360; gi|42560194; gi|42560193; gi|31323262; gi|2822456; gi|27466722; gi|213042; gi|213034; gi|147742807; gi|147742803	Actin, cytoplasmic 2 (Beta-actin-2) ; beta-actin [Cirrhinus molitorella] ; beta-actin [Pseudorasbora parva] ; beta-actin [Cirrhinus molitorella] ; Bactin2 [Danio rerio] ; Actin, cytoplasmic 1 (Beta-actin) ; Actin, cytoplasmic 1 (Beta-actin) ; beta-actin [Mylopharyngodon piceus] ; beta actin [Danio rerio] ; beta-actin [Megalobrama amblycephala] ; beta-actin ; beta-actin ; beta-actin 1 [Hemibarbus …	58.1333	no quant - weak signal	96	QEYDESGPSIVHR	iTRAQ4plex@N-term
gi|92087016; gi|78355039; gi|7546803; gi|63004272; gi|45709360; gi|42560194; gi|42560193; gi|31323262; gi|2822456; gi|27466722; gi|213042; gi|213034; gi|147742807; gi|147742803	Actin, cytoplasmic 2 (Beta-actin-2) ; beta-actin [Cirrhinus molitorella] ; beta-actin [Pseudorasbora parva] ; beta-actin [Cirrhinus molitorella] ; Bactin2 [Danio rerio] ; Actin, cytoplasmic 1 (Beta-actin) ; Actin, cytoplasmic 1 (Beta-actin) ; beta-actin [Mylopharyngodon piceus] ; beta actin [Danio rerio] ; beta-actin [Megalobrama amblycephala] ; beta-actin ; beta-actin ; beta-actin 1 [Hemibarbus …	58.1333	no quant - weak signal	56	QEYDESGPSIVHR	Gln->pyro-Glu@N-term; iTRAQ4plex(S)@9
gi|92087016; gi|78355039; gi|7546803; gi|63004272; gi|45709360; gi|42560194; gi|42560193; gi|31323262; gi|2822456; gi|27466722; gi|213042; gi|213034; gi|147742807; gi|147742803	Actin, cytoplasmic 2 (Beta-actin-2) ; beta-actin [Cirrhinus molitorella] ; beta-actin [Pseudorasbora parva] ; beta-actin [Cirrhinus molitorella] ; Bactin2 [Danio rerio] ; Actin, cytoplasmic 1 (Beta-actin) ; Actin, cytoplasmic 1 (Beta-actin) ; beta-actin [Mylopharyngodon piceus] ; beta actin [Danio rerio] ; beta-actin [Megalobrama amblycephala] ; beta-actin ; beta-actin ; beta-actin 1 [Hemibarbus …	58.1333	no quant - weak signal	22	QEYDESGPSIVHR	Gln->pyro-Glu@N-term; iTRAQ4plex(S)@9
gi|92087016; gi|78355039; gi|7546803; gi|63004272; gi|45709360; gi|42560194; gi|42560193; gi|31323262; gi|2822456; gi|27466722; gi|213042; gi|213034; gi|147742807; gi|147742803	Actin, cytoplasmic 2 (Beta-actin-2) ; beta-actin [Cirrhinus molitorella] ; beta-actin [Pseudorasbora parva] ; beta-actin [Cirrhinus molitorella] ; Bactin2 [Danio rerio] ; Actin, cytoplasmic 1 (Beta-actin) ; Actin, cytoplasmic 1 (Beta-actin) ; beta-actin [Mylopharyngodon piceus] ; beta actin [Danio rerio] ; beta-actin [Megalobrama amblycephala] ; beta-actin ; beta-actin ; beta-actin 1 [Hemibarbus …	58.1333	auto - shared MS/MS	17	QEYDESGPSIVHR	Gln->pyro-Glu@N-term; iTRAQ4plex(S)@9
gi|92087016; gi|78355039; gi|7546803; gi|63004272; gi|45709360; gi|42560194; gi|42560193; gi|31323262; gi|2822456; gi|27466722; gi|213042; gi|213034; gi|147742807; gi|147742803	Actin, cytoplasmic 2 (Beta-actin-2) ; beta-actin [Cirrhinus molitorella] ; beta-actin [Pseudorasbora parva] ; beta-actin [Cirrhinus molitorella] ; Bactin2 [Danio rerio] ; Actin, cytoplasmic 1 (Beta-actin) ; Actin, cytoplasmic 1 (Beta-actin) ; beta-actin [Mylopharyngodon piceus] ; beta actin [Danio rerio] ; beta-actin [Megalobrama amblycephala] ; beta-actin ; beta-actin ; beta-actin 1 [Hemibarbus …	58.1333	no quant	0	QEYDESGPSIVHRK	Gln->pyro-Glu@N-term; Lys->Gln@14
gi|92087016; gi|78355039; gi|7546803; gi|63004272; gi|45709360; gi|42560194; gi|42560193; gi|31323262; gi|2822456; gi|27466722; gi|213042; gi|213034; gi|147742807; gi|147742803	Actin, cytoplasmic 2 (Beta-actin-2) ; beta-actin [Cirrhinus molitorella] ; beta-actin [Pseudorasbora parva] ; beta-actin [Cirrhinus molitorella] ; Bactin2 [Danio rerio] ; Actin, cytoplasmic 1 (Beta-actin) ; Actin, cytoplasmic 1 (Beta-actin) ; beta-actin [Mylopharyngodon piceus] ; beta actin [Danio rerio] ; beta-actin [Megalobrama amblycephala] ; beta-actin ; beta-actin ; beta-actin 1 [Hemibarbus …	58.1333	auto - low confidence	0	RDLTDYLMK	No iTRAQ4plex@N-term; Methyl(D)@2; iTRAQ4plex(K)@9
gi|92087016; gi|78355039; gi|7546803; gi|63004272; gi|45709360; gi|42560194; gi|42560193; gi|31323262; gi|2822456; gi|27466722; gi|213042; gi|213034; gi|147742807; gi|147742803	Actin, cytoplasmic 2 (Beta-actin-2) ; beta-actin [Cirrhinus molitorella] ; beta-actin [Pseudorasbora parva] ; beta-actin [Cirrhinus molitorella] ; Bactin2 [Danio rerio] ; Actin, cytoplasmic 1 (Beta-actin) ; Actin, cytoplasmic 1 (Beta-actin) ; beta-actin [Mylopharyngodon piceus] ; beta actin [Danio rerio] ; beta-actin [Megalobrama amblycephala] ; beta-actin ; beta-actin ; beta-actin 1 [Hemibarbus …	58.1333	no quant - weak signal	99	SYELPDGQVITIGNER	iTRAQ4plex@N-term
gi|92087016; gi|78355039; gi|7546803; gi|63004272; gi|45709360; gi|42560194; gi|42560193; gi|31323262; gi|2822456; gi|27466722; gi|213042; gi|213034; gi|147742807; gi|147742803	Actin, cytoplasmic 2 (Beta-actin-2) ; beta-actin [Cirrhinus molitorella] ; beta-actin [Pseudorasbora parva] ; beta-actin [Cirrhinus molitorella] ; Bactin2 [Danio rerio] ; Actin, cytoplasmic 1 (Beta-actin) ; Actin, cytoplasmic 1 (Beta-actin) ; beta-actin [Mylopharyngodon piceus] ; beta actin [Danio rerio] ; beta-actin [Megalobrama amblycephala] ; beta-actin ; beta-actin ; beta-actin 1 [Hemibarbus …	58.1333	auto - shared MS/MS	99	SYELPDGQVITIGNER	iTRAQ4plex@N-term
gi|92087016; gi|78355039; gi|7546803; gi|63004272; gi|45709360; gi|42560194; gi|42560193; gi|31323262; gi|2822456; gi|27466722; gi|213042; gi|213034; gi|147742807; gi|147742803	Actin, cytoplasmic 2 (Beta-actin-2) ; beta-actin [Cirrhinus molitorella] ; beta-actin [Pseudorasbora parva] ; beta-actin [Cirrhinus molitorella] ; Bactin2 [Danio rerio] ; Actin, cytoplasmic 1 (Beta-actin) ; Actin, cytoplasmic 1 (Beta-actin) ; beta-actin [Mylopharyngodon piceus] ; beta actin [Danio rerio] ; beta-actin [Megalobrama amblycephala] ; beta-actin ; beta-actin ; beta-actin 1 [Hemibarbus …	58.1333	auto - shared MS/MS	99	SYELPDGQVITIGNER	iTRAQ4plex@N-term; iTRAQ4plex(Y)@2
gi|92087016; gi|78355039; gi|7546803; gi|63004272; gi|45709360; gi|42560194; gi|42560193; gi|31323262; gi|2822456; gi|27466722; gi|213042; gi|213034; gi|147742807; gi|147742803	Actin, cytoplasmic 2 (Beta-actin-2) ; beta-actin [Cirrhinus molitorella] ; beta-actin [Pseudorasbora parva] ; beta-actin [Cirrhinus molitorella] ; Bactin2 [Danio rerio] ; Actin, cytoplasmic 1 (Beta-actin) ; Actin, cytoplasmic 1 (Beta-actin) ; beta-actin [Mylopharyngodon piceus] ; beta actin [Danio rerio] ; beta-actin [Megalobrama amblycephala] ; beta-actin ; beta-actin ; beta-actin 1 [Hemibarbus …	58.1333	no quant	99	SYELPDGQVITIGNER	iTRAQ4plex@N-term
gi|92087016; gi|78355039; gi|7546803; gi|63004272; gi|45709360; gi|42560194; gi|42560193; gi|31323262; gi|2822456; gi|27466722; gi|213042; gi|213034; gi|147742807; gi|147742803	Actin, cytoplasmic 2 (Beta-actin-2) ; beta-actin [Cirrhinus molitorella] ; beta-actin [Pseudorasbora parva] ; beta-actin [Cirrhinus molitorella] ; Bactin2 [Danio rerio] ; Actin, cytoplasmic 1 (Beta-actin) ; Actin, cytoplasmic 1 (Beta-actin) ; beta-actin [Mylopharyngodon piceus] ; beta actin [Danio rerio] ; beta-actin [Megalobrama amblycephala] ; beta-actin ; beta-actin ; beta-actin 1 [Hemibarbus …	58.1333	no quant	99	SYELPDGQVITIGNER	iTRAQ4plex@N-term
gi|92087016; gi|78355039; gi|7546803; gi|63004272; gi|45709360; gi|42560194; gi|42560193; gi|31323262; gi|2822456; gi|27466722; gi|213042; gi|213034; gi|147742807; gi|147742803	Actin, cytoplasmic 2 (Beta-actin-2) ; beta-actin [Cirrhinus molitorella] ; beta-actin [Pseudorasbora parva] ; beta-actin [Cirrhinus molitorella] ; Bactin2 [Danio rerio] ; Actin, cytoplasmic 1 (Beta-actin) ; Actin, cytoplasmic 1 (Beta-actin) ; beta-actin [Mylopharyngodon piceus] ; beta actin [Danio rerio] ; beta-actin [Megalobrama amblycephala] ; beta-actin ; beta-actin ; beta-actin 1 [Hemibarbus …	58.1333	no quant	99	SYELPDGQVITIGNER	iTRAQ4plex@N-term
gi|92087016; gi|78355039; gi|7546803; gi|63004272; gi|45709360; gi|42560194; gi|42560193; gi|31323262; gi|2822456; gi|27466722; gi|213042; gi|213034; gi|147742807; gi|147742803	Actin, cytoplasmic 2 (Beta-actin-2) ; beta-actin [Cirrhinus molitorella] ; beta-actin [Pseudorasbora parva] ; beta-actin [Cirrhinus molitorella] ; Bactin2 [Danio rerio] ; Actin, cytoplasmic 1 (Beta-actin) ; Actin, cytoplasmic 1 (Beta-actin) ; beta-actin [Mylopharyngodon piceus] ; beta actin [Danio rerio] ; beta-actin [Megalobrama amblycephala] ; beta-actin ; beta-actin ; beta-actin 1 [Hemibarbus …	58.1333	no quant - weak signal	99	SYELPDGQVITIGNER	iTRAQ4plex@N-term; Deamidated(N)@14
gi|92087016; gi|78355039; gi|7546803; gi|63004272; gi|45709360; gi|42560194; gi|42560193; gi|31323262; gi|2822456; gi|27466722; gi|213042; gi|213034; gi|147742807; gi|147742803	Actin, cytoplasmic 2 (Beta-actin-2) ; beta-actin [Cirrhinus molitorella] ; beta-actin [Pseudorasbora parva] ; beta-actin [Cirrhinus molitorella] ; Bactin2 [Danio rerio] ; Actin, cytoplasmic 1 (Beta-actin) ; Actin, cytoplasmic 1 (Beta-actin) ; beta-actin [Mylopharyngodon piceus] ; beta actin [Danio rerio] ; beta-actin [Megalobrama amblycephala] ; beta-actin ; beta-actin ; beta-actin 1 [Hemibarbus …	58.1333	no quant - weak signal	99	SYELPDGQVITIGNER	iTRAQ4plex@N-term; Deamidated(N)@14
gi|92087016; gi|78355039; gi|7546803; gi|63004272; gi|45709360; gi|42560194; gi|42560193; gi|31323262; gi|2822456; gi|27466722; gi|213042; gi|213034; gi|147742807; gi|147742803	Actin, cytoplasmic 2 (Beta-actin-2) ; beta-actin [Cirrhinus molitorella] ; beta-actin [Pseudorasbora parva] ; beta-actin [Cirrhinus molitorella] ; Bactin2 [Danio rerio] ; Actin, cytoplasmic 1 (Beta-actin) ; Actin, cytoplasmic 1 (Beta-actin) ; beta-actin [Mylopharyngodon piceus] ; beta actin [Danio rerio] ; beta-actin [Megalobrama amblycephala] ; beta-actin ; beta-actin ; beta-actin 1 [Hemibarbus …	58.1333	no quant - weak signal	99	SYELPDGQVITIGNER	iTRAQ4plex@N-term; Deamidated(N)@14
gi|92087016; gi|78355039; gi|7546803; gi|63004272; gi|45709360; gi|42560194; gi|42560193; gi|31323262; gi|2822456; gi|27466722; gi|213042; gi|213034; gi|147742807; gi|147742803	Actin, cytoplasmic 2 (Beta-actin-2) ; beta-actin [Cirrhinus molitorella] ; beta-actin [Pseudorasbora parva] ; beta-actin [Cirrhinus molitorella] ; Bactin2 [Danio rerio] ; Actin, cytoplasmic 1 (Beta-actin) ; Actin, cytoplasmic 1 (Beta-actin) ; beta-actin [Mylopharyngodon piceus] ; beta actin [Danio rerio] ; beta-actin [Megalobrama amblycephala] ; beta-actin ; beta-actin ; beta-actin 1 [Hemibarbus …	58.1333	no quant - weak signal	99	SYELPDGQVITIGNER	iTRAQ4plex@N-term
gi|92087016; gi|78355039; gi|7546803; gi|63004272; gi|45709360; gi|42560194; gi|42560193; gi|31323262; gi|2822456; gi|27466722; gi|213042; gi|213034; gi|147742807; gi|147742803	Actin, cytoplasmic 2 (Beta-actin-2) ; beta-actin [Cirrhinus molitorella] ; beta-actin [Pseudorasbora parva] ; beta-actin [Cirrhinus molitorella] ; Bactin2 [Danio rerio] ; Actin, cytoplasmic 1 (Beta-actin) ; Actin, cytoplasmic 1 (Beta-actin) ; beta-actin [Mylopharyngodon piceus] ; beta actin [Danio rerio] ; beta-actin [Megalobrama amblycephala] ; beta-actin ; beta-actin ; beta-actin 1 [Hemibarbus …	58.1333	auto - shared MS/MS	99	SYELPDGQVITIGNER	iTRAQ4plex@N-term; Deamidated(N)@14
gi|92087016; gi|78355039; gi|7546803; gi|63004272; gi|45709360; gi|42560194; gi|42560193; gi|31323262; gi|2822456; gi|27466722; gi|213042; gi|213034; gi|147742807; gi|147742803	Actin, cytoplasmic 2 (Beta-actin-2) ; beta-actin [Cirrhinus molitorella] ; beta-actin [Pseudorasbora parva] ; beta-actin [Cirrhinus molitorella] ; Bactin2 [Danio rerio] ; Actin, cytoplasmic 1 (Beta-actin) ; Actin, cytoplasmic 1 (Beta-actin) ; beta-actin [Mylopharyngodon piceus] ; beta actin [Danio rerio] ; beta-actin [Megalobrama amblycephala] ; beta-actin ; beta-actin ; beta-actin 1 [Hemibarbus …	58.1333	no quant - weak signal	99	SYELPDGQVITIGNER	iTRAQ4plex@N-term; iTRAQ4plex(Y)@2
gi|92087016; gi|78355039; gi|7546803; gi|63004272; gi|45709360; gi|42560194; gi|42560193; gi|31323262; gi|2822456; gi|27466722; gi|213042; gi|213034; gi|147742807; gi|147742803	Actin, cytoplasmic 2 (Beta-actin-2) ; beta-actin [Cirrhinus molitorella] ; beta-actin [Pseudorasbora parva] ; beta-actin [Cirrhinus molitorella] ; Bactin2 [Danio rerio] ; Actin, cytoplasmic 1 (Beta-actin) ; Actin, cytoplasmic 1 (Beta-actin) ; beta-actin [Mylopharyngodon piceus] ; beta actin [Danio rerio] ; beta-actin [Megalobrama amblycephala] ; beta-actin ; beta-actin ; beta-actin 1 [Hemibarbus …	58.1333	no quant	99	SYELPDGQVITIGNER	iTRAQ4plex@N-term
gi|92087016; gi|78355039; gi|7546803; gi|63004272; gi|45709360; gi|42560194; gi|42560193; gi|31323262; gi|2822456; gi|27466722; gi|213042; gi|213034; gi|147742807; gi|147742803	Actin, cytoplasmic 2 (Beta-actin-2) ; beta-actin [Cirrhinus molitorella] ; beta-actin [Pseudorasbora parva] ; beta-actin [Cirrhinus molitorella] ; Bactin2 [Danio rerio] ; Actin, cytoplasmic 1 (Beta-actin) ; Actin, cytoplasmic 1 (Beta-actin) ; beta-actin [Mylopharyngodon piceus] ; beta actin [Danio rerio] ; beta-actin [Megalobrama amblycephala] ; beta-actin ; beta-actin ; beta-actin 1 [Hemibarbus …	58.1333	no quant - weak signal	93	SYELPDGQVITIGNER	No iTRAQ4plex@N-term
gi|92087016; gi|78355039; gi|7546803; gi|63004272; gi|45709360; gi|42560194; gi|42560193; gi|31323262; gi|2822456; gi|27466722; gi|213042; gi|213034; gi|147742807; gi|147742803	Actin, cytoplasmic 2 (Beta-actin-2) ; beta-actin [Cirrhinus molitorella] ; beta-actin [Pseudorasbora parva] ; beta-actin [Cirrhinus molitorella] ; Bactin2 [Danio rerio] ; Actin, cytoplasmic 1 (Beta-actin) ; Actin, cytoplasmic 1 (Beta-actin) ; beta-actin [Mylopharyngodon piceus] ; beta actin [Danio rerio] ; beta-actin [Megalobrama amblycephala] ; beta-actin ; beta-actin ; beta-actin 1 [Hemibarbus …	58.1333	no quant - weak signal	88	SYELPDGQVITIGNER	iTRAQ4plex@N-term
gi|92087016; gi|78355039; gi|7546803; gi|63004272; gi|45709360; gi|42560194; gi|42560193; gi|31323262; gi|2822456; gi|27466722; gi|213042; gi|213034; gi|147742807; gi|147742803	Actin, cytoplasmic 2 (Beta-actin-2) ; beta-actin [Cirrhinus molitorella] ; beta-actin [Pseudorasbora parva] ; beta-actin [Cirrhinus molitorella] ; Bactin2 [Danio rerio] ; Actin, cytoplasmic 1 (Beta-actin) ; Actin, cytoplasmic 1 (Beta-actin) ; beta-actin [Mylopharyngodon piceus] ; beta actin [Danio rerio] ; beta-actin [Megalobrama amblycephala] ; beta-actin ; beta-actin ; beta-actin 1 [Hemibarbus …	58.1333	no quant - weak signal	77	SYELPDGQVITIGNER	iTRAQ4plex@N-term; Dehydrated(E)@3
gi|92087016; gi|78355039; gi|7546803; gi|63004272; gi|45709360; gi|42560194; gi|42560193; gi|31323262; gi|2822456; gi|27466722; gi|213042; gi|213034; gi|147742807; gi|147742803	Actin, cytoplasmic 2 (Beta-actin-2) ; beta-actin [Cirrhinus molitorella] ; beta-actin [Pseudorasbora parva] ; beta-actin [Cirrhinus molitorella] ; Bactin2 [Danio rerio] ; Actin, cytoplasmic 1 (Beta-actin) ; Actin, cytoplasmic 1 (Beta-actin) ; beta-actin [Mylopharyngodon piceus] ; beta actin [Danio rerio] ; beta-actin [Megalobrama amblycephala] ; beta-actin ; beta-actin ; beta-actin 1 [Hemibarbus …	58.1333	no quant	72	SYELPDGQVITIGNER	No iTRAQ4plex@N-term
gi|92087016; gi|78355039; gi|7546803; gi|63004272; gi|45709360; gi|42560194; gi|42560193; gi|31323262; gi|2822456; gi|27466722; gi|213042; gi|213034; gi|147742807; gi|147742803	Actin, cytoplasmic 2 (Beta-actin-2) ; beta-actin [Cirrhinus molitorella] ; beta-actin [Pseudorasbora parva] ; beta-actin [Cirrhinus molitorella] ; Bactin2 [Danio rerio] ; Actin, cytoplasmic 1 (Beta-actin) ; Actin, cytoplasmic 1 (Beta-actin) ; beta-actin [Mylopharyngodon piceus] ; beta actin [Danio rerio] ; beta-actin [Megalobrama amblycephala] ; beta-actin ; beta-actin ; beta-actin 1 [Hemibarbus …	58.1333	no quant	70	SYELPDGQVITIGNER	No iTRAQ4plex@N-term
gi|92087016; gi|78355039; gi|7546803; gi|63004272; gi|45709360; gi|42560194; gi|42560193; gi|31323262; gi|2822456; gi|27466722; gi|213042; gi|213034; gi|147742807; gi|147742803	Actin, cytoplasmic 2 (Beta-actin-2) ; beta-actin [Cirrhinus molitorella] ; beta-actin [Pseudorasbora parva] ; beta-actin [Cirrhinus molitorella] ; Bactin2 [Danio rerio] ; Actin, cytoplasmic 1 (Beta-actin) ; Actin, cytoplasmic 1 (Beta-actin) ; beta-actin [Mylopharyngodon piceus] ; beta actin [Danio rerio] ; beta-actin [Megalobrama amblycephala] ; beta-actin ; beta-actin ; beta-actin 1 [Hemibarbus …	58.1333	no quant - weak signal	35	SYELPDGQVITIGNER	iTRAQ4plex@N-term
gi|92087016; gi|78355039; gi|7546803; gi|63004272; gi|45709360; gi|42560194; gi|42560193; gi|31323262; gi|2822456; gi|27466722; gi|213042; gi|213034; gi|147742807; gi|147742803	Actin, cytoplasmic 2 (Beta-actin-2) ; beta-actin [Cirrhinus molitorella] ; beta-actin [Pseudorasbora parva] ; beta-actin [Cirrhinus molitorella] ; Bactin2 [Danio rerio] ; Actin, cytoplasmic 1 (Beta-actin) ; Actin, cytoplasmic 1 (Beta-actin) ; beta-actin [Mylopharyngodon piceus] ; beta actin [Danio rerio] ; beta-actin [Megalobrama amblycephala] ; beta-actin ; beta-actin ; beta-actin 1 [Hemibarbus …	58.1333	no quant	23	SYELPDGQVITIGNER	No iTRAQ4plex@N-term
gi|92087016; gi|78355039; gi|7546803; gi|63004272; gi|45709360; gi|42560194; gi|42560193; gi|31323262; gi|2822456; gi|27466722; gi|213042; gi|213034; gi|147742807; gi|147742803	Actin, cytoplasmic 2 (Beta-actin-2) ; beta-actin [Cirrhinus molitorella] ; beta-actin [Pseudorasbora parva] ; beta-actin [Cirrhinus molitorella] ; Bactin2 [Danio rerio] ; Actin, cytoplasmic 1 (Beta-actin) ; Actin, cytoplasmic 1 (Beta-actin) ; beta-actin [Mylopharyngodon piceus] ; beta actin [Danio rerio] ; beta-actin [Megalobrama amblycephala] ; beta-actin ; beta-actin ; beta-actin 1 [Hemibarbus …	58.1333	no quant - weak signal	1	SYELPDGQVITIGNER	iTRAQ4plex@N-term; iTRAQ4plex(Y)@2; Leu->Pro@4
gi|92087016; gi|78355039; gi|7546803; gi|63004272; gi|45709360; gi|42560194; gi|42560193; gi|31323262; gi|2822456; gi|27466722; gi|213042; gi|213034; gi|147742807; gi|147742803	Actin, cytoplasmic 2 (Beta-actin-2) ; beta-actin [Cirrhinus molitorella] ; beta-actin [Pseudorasbora parva] ; beta-actin [Cirrhinus molitorella] ; Bactin2 [Danio rerio] ; Actin, cytoplasmic 1 (Beta-actin) ; Actin, cytoplasmic 1 (Beta-actin) ; beta-actin [Mylopharyngodon piceus] ; beta actin [Danio rerio] ; beta-actin [Megalobrama amblycephala] ; beta-actin ; beta-actin ; beta-actin 1 [Hemibarbus …	58.1333	auto - low confidence	0	SYELPDGQVITIGNER	iTRAQ4plex@N-term; Deamidated(N)@14
gi|92087016; gi|78355039; gi|7546803; gi|63004272; gi|45709360; gi|42560194; gi|42560193; gi|31323262; gi|2822456; gi|27466722; gi|213042; gi|213034; gi|147742807; gi|147742803	Actin, cytoplasmic 2 (Beta-actin-2) ; beta-actin [Cirrhinus molitorella] ; beta-actin [Pseudorasbora parva] ; beta-actin [Cirrhinus molitorella] ; Bactin2 [Danio rerio] ; Actin, cytoplasmic 1 (Beta-actin) ; Actin, cytoplasmic 1 (Beta-actin) ; beta-actin [Mylopharyngodon piceus] ; beta actin [Danio rerio] ; beta-actin [Megalobrama amblycephala] ; beta-actin ; beta-actin ; beta-actin 1 [Hemibarbus …	58.1333	no quant - weak signal	0	SYELPDGQVITIGNER	iTRAQ4plex@N-term; Deamidated(N)@14
gi|92087016; gi|78355039; gi|7546803; gi|63004272; gi|45709360; gi|42560194; gi|42560193; gi|31323262; gi|2822456; gi|27466722; gi|213042; gi|213034; gi|147742807; gi|147742803	Actin, cytoplasmic 2 (Beta-actin-2) ; beta-actin [Cirrhinus molitorella] ; beta-actin [Pseudorasbora parva] ; beta-actin [Cirrhinus molitorella] ; Bactin2 [Danio rerio] ; Actin, cytoplasmic 1 (Beta-actin) ; Actin, cytoplasmic 1 (Beta-actin) ; beta-actin [Mylopharyngodon piceus] ; beta actin [Danio rerio] ; beta-actin [Megalobrama amblycephala] ; beta-actin ; beta-actin ; beta-actin 1 [Hemibarbus …	58.1333	no quant - weak signal	0	SYELPDGQVITIGNER	iTRAQ4plex@N-term; Deamidated(N)@14
gi|92087016; gi|78355039; gi|7546803; gi|63004272; gi|45709360; gi|42560194; gi|42560193; gi|31323262; gi|2822456; gi|27466722; gi|213042; gi|213034; gi|147742807; gi|147742803	Actin, cytoplasmic 2 (Beta-actin-2) ; beta-actin [Cirrhinus molitorella] ; beta-actin [Pseudorasbora parva] ; beta-actin [Cirrhinus molitorella] ; Bactin2 [Danio rerio] ; Actin, cytoplasmic 1 (Beta-actin) ; Actin, cytoplasmic 1 (Beta-actin) ; beta-actin [Mylopharyngodon piceus] ; beta actin [Danio rerio] ; beta-actin [Megalobrama amblycephala] ; beta-actin ; beta-actin ; beta-actin 1 [Hemibarbus …	58.1333	auto - low confidence	0	SYELPDGQVITIGNER	iTRAQ4plex@N-term; Deamidated(Q)@8
gi|92087016; gi|78355039; gi|7546803; gi|63004272; gi|45709360; gi|42560194; gi|42560193; gi|31323262; gi|2822456; gi|27466722; gi|213042; gi|213034; gi|147742807; gi|147742803	Actin, cytoplasmic 2 (Beta-actin-2) ; beta-actin [Cirrhinus molitorella] ; beta-actin [Pseudorasbora parva] ; beta-actin [Cirrhinus molitorella] ; Bactin2 [Danio rerio] ; Actin, cytoplasmic 1 (Beta-actin) ; Actin, cytoplasmic 1 (Beta-actin) ; beta-actin [Mylopharyngodon piceus] ; beta actin [Danio rerio] ; beta-actin [Megalobrama amblycephala] ; beta-actin ; beta-actin ; beta-actin 1 [Hemibarbus …	58.1333	no quant - weak signal	0	SYELPDGQVITIGNER	iTRAQ4plex@N-term; Deamidated(Q)@8
gi|92087016; gi|78355039; gi|7546803; gi|63004272; gi|45709360; gi|42560194; gi|42560193; gi|31323262; gi|2822456; gi|27466722; gi|213042; gi|213034; gi|147742807; gi|147742803	Actin, cytoplasmic 2 (Beta-actin-2) ; beta-actin [Cirrhinus molitorella] ; beta-actin [Pseudorasbora parva] ; beta-actin [Cirrhinus molitorella] ; Bactin2 [Danio rerio] ; Actin, cytoplasmic 1 (Beta-actin) ; Actin, cytoplasmic 1 (Beta-actin) ; beta-actin [Mylopharyngodon piceus] ; beta actin [Danio rerio] ; beta-actin [Megalobrama amblycephala] ; beta-actin ; beta-actin ; beta-actin 1 [Hemibarbus …	58.1333	no quant	0	SYELPDGQVITIGNER	iTRAQ4plex@N-term; iTRAQ4plex(Y)@2
gi|92087016; gi|78355039; gi|7546803; gi|63004272; gi|45709360; gi|42560194; gi|42560193; gi|31323262; gi|2822456; gi|27466722; gi|213042; gi|213034; gi|147742807; gi|147742803	Actin, cytoplasmic 2 (Beta-actin-2) ; beta-actin [Cirrhinus molitorella] ; beta-actin [Pseudorasbora parva] ; beta-actin [Cirrhinus molitorella] ; Bactin2 [Danio rerio] ; Actin, cytoplasmic 1 (Beta-actin) ; Actin, cytoplasmic 1 (Beta-actin) ; beta-actin [Mylopharyngodon piceus] ; beta actin [Danio rerio] ; beta-actin [Megalobrama amblycephala] ; beta-actin ; beta-actin ; beta-actin 1 [Hemibarbus …	58.1333	no quant - weak signal	82	TTGIVMDSGDGVTH	iTRAQ4plex@N-term; Oxidation(M)@6
gi|92087016; gi|78355039; gi|7546803; gi|63004272; gi|45709360; gi|42560194; gi|42560193; gi|31323262; gi|2822456; gi|27466722; gi|213042; gi|213034; gi|147742807; gi|147742803	Actin, cytoplasmic 2 (Beta-actin-2) ; beta-actin [Cirrhinus molitorella] ; beta-actin [Pseudorasbora parva] ; beta-actin [Cirrhinus molitorella] ; Bactin2 [Danio rerio] ; Actin, cytoplasmic 1 (Beta-actin) ; Actin, cytoplasmic 1 (Beta-actin) ; beta-actin [Mylopharyngodon piceus] ; beta actin [Danio rerio] ; beta-actin [Megalobrama amblycephala] ; beta-actin ; beta-actin ; beta-actin 1 [Hemibarbus …	58.1333	no quant - weak signal	96	TTGIVMDSGDGVTHTVPIYEGYALPH	iTRAQ4plex@N-term; iTRAQ4plex(T)@13
gi|92087016; gi|78355039; gi|7546803; gi|63004272; gi|45709360; gi|42560194; gi|42560193; gi|31323262; gi|2822456; gi|27466722; gi|213042; gi|213034; gi|147742807; gi|147742803	Actin, cytoplasmic 2 (Beta-actin-2) ; beta-actin [Cirrhinus molitorella] ; beta-actin [Pseudorasbora parva] ; beta-actin [Cirrhinus molitorella] ; Bactin2 [Danio rerio] ; Actin, cytoplasmic 1 (Beta-actin) ; Actin, cytoplasmic 1 (Beta-actin) ; beta-actin [Mylopharyngodon piceus] ; beta actin [Danio rerio] ; beta-actin [Megalobrama amblycephala] ; beta-actin ; beta-actin ; beta-actin 1 [Hemibarbus …	58.1333	no quant - weak signal	7	TTGIVMDSGDGVTHTVPIYEGYALPH	iTRAQ4plex@N-term; iTRAQ4plex(Y)@22
gi|92087016; gi|78355039; gi|7546803; gi|63004272; gi|45709360; gi|42560194; gi|42560193; gi|31323262; gi|2822456; gi|27466722; gi|213042; gi|213034; gi|147742807; gi|147742803	Actin, cytoplasmic 2 (Beta-actin-2) ; beta-actin [Cirrhinus molitorella] ; beta-actin [Pseudorasbora parva] ; beta-actin [Cirrhinus molitorella] ; Bactin2 [Danio rerio] ; Actin, cytoplasmic 1 (Beta-actin) ; Actin, cytoplasmic 1 (Beta-actin) ; beta-actin [Mylopharyngodon piceus] ; beta actin [Danio rerio] ; beta-actin [Megalobrama amblycephala] ; beta-actin ; beta-actin ; beta-actin 1 [Hemibarbus …	58.1333	no quant - weak signal	0	TTGIVMDSGDGVTHTVPIYEGYALPH	iTRAQ4plex@N-term; Glu->Lys@20; iTRAQ4plex(K)@20
gi|92087016; gi|78355039; gi|7546803; gi|63004272; gi|45709360; gi|42560194; gi|42560193; gi|31323262; gi|2822456; gi|27466722; gi|213042; gi|213034; gi|147742807; gi|147742803	Actin, cytoplasmic 2 (Beta-actin-2) ; beta-actin [Cirrhinus molitorella] ; beta-actin [Pseudorasbora parva] ; beta-actin [Cirrhinus molitorella] ; Bactin2 [Danio rerio] ; Actin, cytoplasmic 1 (Beta-actin) ; Actin, cytoplasmic 1 (Beta-actin) ; beta-actin [Mylopharyngodon piceus] ; beta actin [Danio rerio] ; beta-actin [Megalobrama amblycephala] ; beta-actin ; beta-actin ; beta-actin 1 [Hemibarbus …	58.1333	no quant - weak signal	99	VAPEEHPVLLTEAPLNPK	iTRAQ4plex@N-term; Cation:Na(E)@12; iTRAQ4plex(K)@18
gi|92087016; gi|78355039; gi|7546803; gi|63004272; gi|45709360; gi|42560194; gi|42560193; gi|31323262; gi|2822456; gi|27466722; gi|213042; gi|213034; gi|147742807; gi|147742803	Actin, cytoplasmic 2 (Beta-actin-2) ; beta-actin [Cirrhinus molitorella] ; beta-actin [Pseudorasbora parva] ; beta-actin [Cirrhinus molitorella] ; Bactin2 [Danio rerio] ; Actin, cytoplasmic 1 (Beta-actin) ; Actin, cytoplasmic 1 (Beta-actin) ; beta-actin [Mylopharyngodon piceus] ; beta actin [Danio rerio] ; beta-actin [Megalobrama amblycephala] ; beta-actin ; beta-actin ; beta-actin 1 [Hemibarbus …	58.1333	no quant - weak signal	99	VAPEEHPVLLTEAPLNPK	iTRAQ4plex@N-term; iTRAQ4plex(K)@18
gi|92087016; gi|78355039; gi|7546803; gi|63004272; gi|45709360; gi|42560194; gi|42560193; gi|31323262; gi|2822456; gi|27466722; gi|213042; gi|213034; gi|147742807; gi|147742803	Actin, cytoplasmic 2 (Beta-actin-2) ; beta-actin [Cirrhinus molitorella] ; beta-actin [Pseudorasbora parva] ; beta-actin [Cirrhinus molitorella] ; Bactin2 [Danio rerio] ; Actin, cytoplasmic 1 (Beta-actin) ; Actin, cytoplasmic 1 (Beta-actin) ; beta-actin [Mylopharyngodon piceus] ; beta actin [Danio rerio] ; beta-actin [Megalobrama amblycephala] ; beta-actin ; beta-actin ; beta-actin 1 [Hemibarbus …	58.1333	no quant - weak signal	99	VAPEEHPVLLTEAPLNPK	iTRAQ4plex@N-term; iTRAQ4plex(K)@18
gi|92087016; gi|78355039; gi|7546803; gi|63004272; gi|45709360; gi|42560194; gi|42560193; gi|31323262; gi|2822456; gi|27466722; gi|213042; gi|213034; gi|147742807; gi|147742803	Actin, cytoplasmic 2 (Beta-actin-2) ; beta-actin [Cirrhinus molitorella] ; beta-actin [Pseudorasbora parva] ; beta-actin [Cirrhinus molitorella] ; Bactin2 [Danio rerio] ; Actin, cytoplasmic 1 (Beta-actin) ; Actin, cytoplasmic 1 (Beta-actin) ; beta-actin [Mylopharyngodon piceus] ; beta actin [Danio rerio] ; beta-actin [Megalobrama amblycephala] ; beta-actin ; beta-actin ; beta-actin 1 [Hemibarbus …	58.1333	auto	99	VAPEEHPVLLTEAPLNPK	iTRAQ4plex@N-term; iTRAQ4plex(K)@18
gi|92087016; gi|78355039; gi|7546803; gi|63004272; gi|45709360; gi|42560194; gi|42560193; gi|31323262; gi|2822456; gi|27466722; gi|213042; gi|213034; gi|147742807; gi|147742803	Actin, cytoplasmic 2 (Beta-actin-2) ; beta-actin [Cirrhinus molitorella] ; beta-actin [Pseudorasbora parva] ; beta-actin [Cirrhinus molitorella] ; Bactin2 [Danio rerio] ; Actin, cytoplasmic 1 (Beta-actin) ; Actin, cytoplasmic 1 (Beta-actin) ; beta-actin [Mylopharyngodon piceus] ; beta actin [Danio rerio] ; beta-actin [Megalobrama amblycephala] ; beta-actin ; beta-actin ; beta-actin 1 [Hemibarbus …	58.1333	auto	99	VAPEEHPVLLTEAPLNPK	iTRAQ4plex@N-term; Cation:Na(E)@12; iTRAQ4plex(K)@18
gi|92087016; gi|78355039; gi|7546803; gi|63004272; gi|45709360; gi|42560194; gi|42560193; gi|31323262; gi|2822456; gi|27466722; gi|213042; gi|213034; gi|147742807; gi|147742803	Actin, cytoplasmic 2 (Beta-actin-2) ; beta-actin [Cirrhinus molitorella] ; beta-actin [Pseudorasbora parva] ; beta-actin [Cirrhinus molitorella] ; Bactin2 [Danio rerio] ; Actin, cytoplasmic 1 (Beta-actin) ; Actin, cytoplasmic 1 (Beta-actin) ; beta-actin [Mylopharyngodon piceus] ; beta actin [Danio rerio] ; beta-actin [Megalobrama amblycephala] ; beta-actin ; beta-actin ; beta-actin 1 [Hemibarbus …	58.1333	auto - shared MS/MS	99	VAPEEHPVLLTEAPLNPK	iTRAQ4plex@N-term; iTRAQ4plex(K)@18
gi|92087016; gi|78355039; gi|7546803; gi|63004272; gi|45709360; gi|42560194; gi|42560193; gi|31323262; gi|2822456; gi|27466722; gi|213042; gi|213034; gi|147742807; gi|147742803	Actin, cytoplasmic 2 (Beta-actin-2) ; beta-actin [Cirrhinus molitorella] ; beta-actin [Pseudorasbora parva] ; beta-actin [Cirrhinus molitorella] ; Bactin2 [Danio rerio] ; Actin, cytoplasmic 1 (Beta-actin) ; Actin, cytoplasmic 1 (Beta-actin) ; beta-actin [Mylopharyngodon piceus] ; beta actin [Danio rerio] ; beta-actin [Megalobrama amblycephala] ; beta-actin ; beta-actin ; beta-actin 1 [Hemibarbus …	58.1333	auto	99	VAPEEHPVLLTEAPLNPK	iTRAQ4plex@N-term; iTRAQ4plex(K)@18
gi|92087016; gi|78355039; gi|7546803; gi|63004272; gi|45709360; gi|42560194; gi|42560193; gi|31323262; gi|2822456; gi|27466722; gi|213042; gi|213034; gi|147742807; gi|147742803	Actin, cytoplasmic 2 (Beta-actin-2) ; beta-actin [Cirrhinus molitorella] ; beta-actin [Pseudorasbora parva] ; beta-actin [Cirrhinus molitorella] ; Bactin2 [Danio rerio] ; Actin, cytoplasmic 1 (Beta-actin) ; Actin, cytoplasmic 1 (Beta-actin) ; beta-actin [Mylopharyngodon piceus] ; beta actin [Danio rerio] ; beta-actin [Megalobrama amblycephala] ; beta-actin ; beta-actin ; beta-actin 1 [Hemibarbus …	58.1333	auto	99	VAPEEHPVLLTEAPLNPK	iTRAQ4plex@N-term; Leu->Asn@9; iTRAQ4plex(K)@18
gi|92087016; gi|78355039; gi|7546803; gi|63004272; gi|45709360; gi|42560194; gi|42560193; gi|31323262; gi|2822456; gi|27466722; gi|213042; gi|213034; gi|147742807; gi|147742803	Actin, cytoplasmic 2 (Beta-actin-2) ; beta-actin [Cirrhinus molitorella] ; beta-actin [Pseudorasbora parva] ; beta-actin [Cirrhinus molitorella] ; Bactin2 [Danio rerio] ; Actin, cytoplasmic 1 (Beta-actin) ; Actin, cytoplasmic 1 (Beta-actin) ; beta-actin [Mylopharyngodon piceus] ; beta actin [Danio rerio] ; beta-actin [Megalobrama amblycephala] ; beta-actin ; beta-actin ; beta-actin 1 [Hemibarbus …	58.1333	auto - shared MS/MS	99	VAPEEHPVLLTEAPLNPK	iTRAQ4plex@N-term; iTRAQ4plex(K)@18
gi|92087016; gi|78355039; gi|7546803; gi|63004272; gi|45709360; gi|42560194; gi|42560193; gi|31323262; gi|2822456; gi|27466722; gi|213042; gi|213034; gi|147742807; gi|147742803	Actin, cytoplasmic 2 (Beta-actin-2) ; beta-actin [Cirrhinus molitorella] ; beta-actin [Pseudorasbora parva] ; beta-actin [Cirrhinus molitorella] ; Bactin2 [Danio rerio] ; Actin, cytoplasmic 1 (Beta-actin) ; Actin, cytoplasmic 1 (Beta-actin) ; beta-actin [Mylopharyngodon piceus] ; beta actin [Danio rerio] ; beta-actin [Megalobrama amblycephala] ; beta-actin ; beta-actin ; beta-actin 1 [Hemibarbus …	58.1333	auto	99	VAPEEHPVLLTEAPLNPK	iTRAQ4plex@N-term; iTRAQ4plex(K)@18
gi|92087016; gi|78355039; gi|7546803; gi|63004272; gi|45709360; gi|42560194; gi|42560193; gi|31323262; gi|2822456; gi|27466722; gi|213042; gi|213034; gi|147742807; gi|147742803	Actin, cytoplasmic 2 (Beta-actin-2) ; beta-actin [Cirrhinus molitorella] ; beta-actin [Pseudorasbora parva] ; beta-actin [Cirrhinus molitorella] ; Bactin2 [Danio rerio] ; Actin, cytoplasmic 1 (Beta-actin) ; Actin, cytoplasmic 1 (Beta-actin) ; beta-actin [Mylopharyngodon piceus] ; beta actin [Danio rerio] ; beta-actin [Megalobrama amblycephala] ; beta-actin ; beta-actin ; beta-actin 1 [Hemibarbus …	58.1333	auto	99	VAPEEHPVLLTEAPLNPK	iTRAQ4plex@N-term; iTRAQ4plex(K)@18
gi|92087016; gi|78355039; gi|7546803; gi|63004272; gi|45709360; gi|42560194; gi|42560193; gi|31323262; gi|2822456; gi|27466722; gi|213042; gi|213034; gi|147742807; gi|147742803	Actin, cytoplasmic 2 (Beta-actin-2) ; beta-actin [Cirrhinus molitorella] ; beta-actin [Pseudorasbora parva] ; beta-actin [Cirrhinus molitorella] ; Bactin2 [Danio rerio] ; Actin, cytoplasmic 1 (Beta-actin) ; Actin, cytoplasmic 1 (Beta-actin) ; beta-actin [Mylopharyngodon piceus] ; beta actin [Danio rerio] ; beta-actin [Megalobrama amblycephala] ; beta-actin ; beta-actin ; beta-actin 1 [Hemibarbus …	58.1333	auto - shared MS/MS	99	VAPEEHPVLLTEAPLNPK	iTRAQ4plex@N-term; iTRAQ4plex(K)@18
gi|92087016; gi|78355039; gi|7546803; gi|63004272; gi|45709360; gi|42560194; gi|42560193; gi|31323262; gi|2822456; gi|27466722; gi|213042; gi|213034; gi|147742807; gi|147742803	Actin, cytoplasmic 2 (Beta-actin-2) ; beta-actin [Cirrhinus molitorella] ; beta-actin [Pseudorasbora parva] ; beta-actin [Cirrhinus molitorella] ; Bactin2 [Danio rerio] ; Actin, cytoplasmic 1 (Beta-actin) ; Actin, cytoplasmic 1 (Beta-actin) ; beta-actin [Mylopharyngodon piceus] ; beta actin [Danio rerio] ; beta-actin [Megalobrama amblycephala] ; beta-actin ; beta-actin ; beta-actin 1 [Hemibarbus …	58.1333	auto - shared MS/MS	99	VAPEEHPVLLTEAPLNPK	iTRAQ4plex@N-term; iTRAQ4plex(K)@18
gi|92087016; gi|78355039; gi|7546803; gi|63004272; gi|45709360; gi|42560194; gi|42560193; gi|31323262; gi|2822456; gi|27466722; gi|213042; gi|213034; gi|147742807; gi|147742803	Actin, cytoplasmic 2 (Beta-actin-2) ; beta-actin [Cirrhinus molitorella] ; beta-actin [Pseudorasbora parva] ; beta-actin [Cirrhinus molitorella] ; Bactin2 [Danio rerio] ; Actin, cytoplasmic 1 (Beta-actin) ; Actin, cytoplasmic 1 (Beta-actin) ; beta-actin [Mylopharyngodon piceus] ; beta actin [Danio rerio] ; beta-actin [Megalobrama amblycephala] ; beta-actin ; beta-actin ; beta-actin 1 [Hemibarbus …	58.1333	auto - shared MS/MS	99	VAPEEHPVLLTEAPLNPK	iTRAQ4plex@N-term; iTRAQ4plex(K)@18
gi|92087016; gi|78355039; gi|7546803; gi|63004272; gi|45709360; gi|42560194; gi|42560193; gi|31323262; gi|2822456; gi|27466722; gi|213042; gi|213034; gi|147742807; gi|147742803	Actin, cytoplasmic 2 (Beta-actin-2) ; beta-actin [Cirrhinus molitorella] ; beta-actin [Pseudorasbora parva] ; beta-actin [Cirrhinus molitorella] ; Bactin2 [Danio rerio] ; Actin, cytoplasmic 1 (Beta-actin) ; Actin, cytoplasmic 1 (Beta-actin) ; beta-actin [Mylopharyngodon piceus] ; beta actin [Danio rerio] ; beta-actin [Megalobrama amblycephala] ; beta-actin ; beta-actin ; beta-actin 1 [Hemibarbus …	58.1333	auto - shared MS/MS	99	VAPEEHPVLLTEAPLNPK	iTRAQ4plex@N-term; iTRAQ4plex(K)@18
gi|92087016; gi|78355039; gi|7546803; gi|63004272; gi|45709360; gi|42560194; gi|42560193; gi|31323262; gi|2822456; gi|27466722; gi|213042; gi|213034; gi|147742807; gi|147742803	Actin, cytoplasmic 2 (Beta-actin-2) ; beta-actin [Cirrhinus molitorella] ; beta-actin [Pseudorasbora parva] ; beta-actin [Cirrhinus molitorella] ; Bactin2 [Danio rerio] ; Actin, cytoplasmic 1 (Beta-actin) ; Actin, cytoplasmic 1 (Beta-actin) ; beta-actin [Mylopharyngodon piceus] ; beta actin [Danio rerio] ; beta-actin [Megalobrama amblycephala] ; beta-actin ; beta-actin ; beta-actin 1 [Hemibarbus …	58.1333	no quant - weak signal	99	VAPEEHPVLLTEAPLNPK	iTRAQ4plex@N-term; iTRAQ4plex(K)@18
gi|92087016; gi|78355039; gi|7546803; gi|63004272; gi|45709360; gi|42560194; gi|42560193; gi|31323262; gi|2822456; gi|27466722; gi|213042; gi|213034; gi|147742807; gi|147742803	Actin, cytoplasmic 2 (Beta-actin-2) ; beta-actin [Cirrhinus molitorella] ; beta-actin [Pseudorasbora parva] ; beta-actin [Cirrhinus molitorella] ; Bactin2 [Danio rerio] ; Actin, cytoplasmic 1 (Beta-actin) ; Actin, cytoplasmic 1 (Beta-actin) ; beta-actin [Mylopharyngodon piceus] ; beta actin [Danio rerio] ; beta-actin [Megalobrama amblycephala] ; beta-actin ; beta-actin ; beta-actin 1 [Hemibarbus …	58.1333	auto - shared MS/MS	99	VAPEEHPVLLTEAPLNPK	iTRAQ4plex@N-term; iTRAQ4plex(K)@18
gi|92087016; gi|78355039; gi|7546803; gi|63004272; gi|45709360; gi|42560194; gi|42560193; gi|31323262; gi|2822456; gi|27466722; gi|213042; gi|213034; gi|147742807; gi|147742803	Actin, cytoplasmic 2 (Beta-actin-2) ; beta-actin [Cirrhinus molitorella] ; beta-actin [Pseudorasbora parva] ; beta-actin [Cirrhinus molitorella] ; Bactin2 [Danio rerio] ; Actin, cytoplasmic 1 (Beta-actin) ; Actin, cytoplasmic 1 (Beta-actin) ; beta-actin [Mylopharyngodon piceus] ; beta actin [Danio rerio] ; beta-actin [Megalobrama amblycephala] ; beta-actin ; beta-actin ; beta-actin 1 [Hemibarbus …	58.1333	no quant - weak signal	99	VAPEEHPVLLTEAPLNPK	iTRAQ4plex@N-term; iTRAQ4plex(K)@18
gi|92087016; gi|78355039; gi|7546803; gi|63004272; gi|45709360; gi|42560194; gi|42560193; gi|31323262; gi|2822456; gi|27466722; gi|213042; gi|213034; gi|147742807; gi|147742803	Actin, cytoplasmic 2 (Beta-actin-2) ; beta-actin [Cirrhinus molitorella] ; beta-actin [Pseudorasbora parva] ; beta-actin [Cirrhinus molitorella] ; Bactin2 [Danio rerio] ; Actin, cytoplasmic 1 (Beta-actin) ; Actin, cytoplasmic 1 (Beta-actin) ; beta-actin [Mylopharyngodon piceus] ; beta actin [Danio rerio] ; beta-actin [Megalobrama amblycephala] ; beta-actin ; beta-actin ; beta-actin 1 [Hemibarbus …	58.1333	no quant - weak signal	99	VAPEEHPVLLTEAPLNPK	iTRAQ4plex@N-term; iTRAQ4plex(K)@18
gi|92087016; gi|78355039; gi|7546803; gi|63004272; gi|45709360; gi|42560194; gi|42560193; gi|31323262; gi|2822456; gi|27466722; gi|213042; gi|213034; gi|147742807; gi|147742803	Actin, cytoplasmic 2 (Beta-actin-2) ; beta-actin [Cirrhinus molitorella] ; beta-actin [Pseudorasbora parva] ; beta-actin [Cirrhinus molitorella] ; Bactin2 [Danio rerio] ; Actin, cytoplasmic 1 (Beta-actin) ; Actin, cytoplasmic 1 (Beta-actin) ; beta-actin [Mylopharyngodon piceus] ; beta actin [Danio rerio] ; beta-actin [Megalobrama amblycephala] ; beta-actin ; beta-actin ; beta-actin 1 [Hemibarbus …	58.1333	auto - shared MS/MS	99	VAPEEHPVLLTEAPLNPK	iTRAQ4plex@N-term; iTRAQ4plex(K)@18
gi|92087016; gi|78355039; gi|7546803; gi|63004272; gi|45709360; gi|42560194; gi|42560193; gi|31323262; gi|2822456; gi|27466722; gi|213042; gi|213034; gi|147742807; gi|147742803	Actin, cytoplasmic 2 (Beta-actin-2) ; beta-actin [Cirrhinus molitorella] ; beta-actin [Pseudorasbora parva] ; beta-actin [Cirrhinus molitorella] ; Bactin2 [Danio rerio] ; Actin, cytoplasmic 1 (Beta-actin) ; Actin, cytoplasmic 1 (Beta-actin) ; beta-actin [Mylopharyngodon piceus] ; beta actin [Danio rerio] ; beta-actin [Megalobrama amblycephala] ; beta-actin ; beta-actin ; beta-actin 1 [Hemibarbus …	58.1333	no quant - weak signal	99	VAPEEHPVLLTEAPLNPK	iTRAQ4plex@N-term; iTRAQ4plex(K)@18
gi|92087016; gi|78355039; gi|7546803; gi|63004272; gi|45709360; gi|42560194; gi|42560193; gi|31323262; gi|2822456; gi|27466722; gi|213042; gi|213034; gi|147742807; gi|147742803	Actin, cytoplasmic 2 (Beta-actin-2) ; beta-actin [Cirrhinus molitorella] ; beta-actin [Pseudorasbora parva] ; beta-actin [Cirrhinus molitorella] ; Bactin2 [Danio rerio] ; Actin, cytoplasmic 1 (Beta-actin) ; Actin, cytoplasmic 1 (Beta-actin) ; beta-actin [Mylopharyngodon piceus] ; beta actin [Danio rerio] ; beta-actin [Megalobrama amblycephala] ; beta-actin ; beta-actin ; beta-actin 1 [Hemibarbus …	58.1333	no quant - weak signal	99	VAPEEHPVLLTEAPLNPK	iTRAQ4plex@N-term; iTRAQ4plex(K)@18
gi|92087016; gi|78355039; gi|7546803; gi|63004272; gi|45709360; gi|42560194; gi|42560193; gi|31323262; gi|2822456; gi|27466722; gi|213042; gi|213034; gi|147742807; gi|147742803	Actin, cytoplasmic 2 (Beta-actin-2) ; beta-actin [Cirrhinus molitorella] ; beta-actin [Pseudorasbora parva] ; beta-actin [Cirrhinus molitorella] ; Bactin2 [Danio rerio] ; Actin, cytoplasmic 1 (Beta-actin) ; Actin, cytoplasmic 1 (Beta-actin) ; beta-actin [Mylopharyngodon piceus] ; beta actin [Danio rerio] ; beta-actin [Megalobrama amblycephala] ; beta-actin ; beta-actin ; beta-actin 1 [Hemibarbus …	58.1333	no quant - weak signal	99	VAPEEHPVLLTEAPLNPK	iTRAQ4plex@N-term; iTRAQ4plex(K)@18
gi|92087016; gi|78355039; gi|7546803; gi|63004272; gi|45709360; gi|42560194; gi|42560193; gi|31323262; gi|2822456; gi|27466722; gi|213042; gi|213034; gi|147742807; gi|147742803	Actin, cytoplasmic 2 (Beta-actin-2) ; beta-actin [Cirrhinus molitorella] ; beta-actin [Pseudorasbora parva] ; beta-actin [Cirrhinus molitorella] ; Bactin2 [Danio rerio] ; Actin, cytoplasmic 1 (Beta-actin) ; Actin, cytoplasmic 1 (Beta-actin) ; beta-actin [Mylopharyngodon piceus] ; beta actin [Danio rerio] ; beta-actin [Megalobrama amblycephala] ; beta-actin ; beta-actin ; beta-actin 1 [Hemibarbus …	58.1333	no quant - weak signal	99	VAPEEHPVLLTEAPLNPK	iTRAQ4plex@N-term; iTRAQ4plex(K)@18
gi|92087016; gi|78355039; gi|7546803; gi|63004272; gi|45709360; gi|42560194; gi|42560193; gi|31323262; gi|2822456; gi|27466722; gi|213042; gi|213034; gi|147742807; gi|147742803	Actin, cytoplasmic 2 (Beta-actin-2) ; beta-actin [Cirrhinus molitorella] ; beta-actin [Pseudorasbora parva] ; beta-actin [Cirrhinus molitorella] ; Bactin2 [Danio rerio] ; Actin, cytoplasmic 1 (Beta-actin) ; Actin, cytoplasmic 1 (Beta-actin) ; beta-actin [Mylopharyngodon piceus] ; beta actin [Danio rerio] ; beta-actin [Megalobrama amblycephala] ; beta-actin ; beta-actin ; beta-actin 1 [Hemibarbus …	58.1333	auto - shared MS/MS	97	VAPEEHPVLLTEAPLNPK	iTRAQ4plex@N-term; iTRAQ4plex(K)@18
gi|92087016; gi|78355039; gi|7546803; gi|63004272; gi|45709360; gi|42560194; gi|42560193; gi|31323262; gi|2822456; gi|27466722; gi|213042; gi|213034; gi|147742807; gi|147742803	Actin, cytoplasmic 2 (Beta-actin-2) ; beta-actin [Cirrhinus molitorella] ; beta-actin [Pseudorasbora parva] ; beta-actin [Cirrhinus molitorella] ; Bactin2 [Danio rerio] ; Actin, cytoplasmic 1 (Beta-actin) ; Actin, cytoplasmic 1 (Beta-actin) ; beta-actin [Mylopharyngodon piceus] ; beta actin [Danio rerio] ; beta-actin [Megalobrama amblycephala] ; beta-actin ; beta-actin ; beta-actin 1 [Hemibarbus …	58.1333	no quant - weak signal	97	VAPEEHPVLLTEAPLNPK	iTRAQ4plex@N-term; iTRAQ4plex(K)@18
gi|92087016; gi|78355039; gi|7546803; gi|63004272; gi|45709360; gi|42560194; gi|42560193; gi|31323262; gi|2822456; gi|27466722; gi|213042; gi|213034; gi|147742807; gi|147742803	Actin, cytoplasmic 2 (Beta-actin-2) ; beta-actin [Cirrhinus molitorella] ; beta-actin [Pseudorasbora parva] ; beta-actin [Cirrhinus molitorella] ; Bactin2 [Danio rerio] ; Actin, cytoplasmic 1 (Beta-actin) ; Actin, cytoplasmic 1 (Beta-actin) ; beta-actin [Mylopharyngodon piceus] ; beta actin [Danio rerio] ; beta-actin [Megalobrama amblycephala] ; beta-actin ; beta-actin ; beta-actin 1 [Hemibarbus …	58.1333	no quant - weak signal	97	VAPEEHPVLLTEAPLNPK	iTRAQ4plex@N-term; iTRAQ4plex(K)@18
gi|92087016; gi|78355039; gi|7546803; gi|63004272; gi|45709360; gi|42560194; gi|42560193; gi|31323262; gi|2822456; gi|27466722; gi|213042; gi|213034; gi|147742807; gi|147742803	Actin, cytoplasmic 2 (Beta-actin-2) ; beta-actin [Cirrhinus molitorella] ; beta-actin [Pseudorasbora parva] ; beta-actin [Cirrhinus molitorella] ; Bactin2 [Danio rerio] ; Actin, cytoplasmic 1 (Beta-actin) ; Actin, cytoplasmic 1 (Beta-actin) ; beta-actin [Mylopharyngodon piceus] ; beta actin [Danio rerio] ; beta-actin [Megalobrama amblycephala] ; beta-actin ; beta-actin ; beta-actin 1 [Hemibarbus …	58.1333	no quant - weak signal	95	VAPEEHPVLLTEAPLNPK	iTRAQ4plex@N-term; iTRAQ4plex(K)@18
gi|92087016; gi|78355039; gi|7546803; gi|63004272; gi|45709360; gi|42560194; gi|42560193; gi|31323262; gi|2822456; gi|27466722; gi|213042; gi|213034; gi|147742807; gi|147742803	Actin, cytoplasmic 2 (Beta-actin-2) ; beta-actin [Cirrhinus molitorella] ; beta-actin [Pseudorasbora parva] ; beta-actin [Cirrhinus molitorella] ; Bactin2 [Danio rerio] ; Actin, cytoplasmic 1 (Beta-actin) ; Actin, cytoplasmic 1 (Beta-actin) ; beta-actin [Mylopharyngodon piceus] ; beta actin [Danio rerio] ; beta-actin [Megalobrama amblycephala] ; beta-actin ; beta-actin ; beta-actin 1 [Hemibarbus …	58.1333	no quant - weak signal	95	VAPEEHPVLLTEAPLNPK	iTRAQ4plex@N-term; iTRAQ4plex(K)@18
gi|92087016; gi|78355039; gi|7546803; gi|63004272; gi|45709360; gi|42560194; gi|42560193; gi|31323262; gi|2822456; gi|27466722; gi|213042; gi|213034; gi|147742807; gi|147742803	Actin, cytoplasmic 2 (Beta-actin-2) ; beta-actin [Cirrhinus molitorella] ; beta-actin [Pseudorasbora parva] ; beta-actin [Cirrhinus molitorella] ; Bactin2 [Danio rerio] ; Actin, cytoplasmic 1 (Beta-actin) ; Actin, cytoplasmic 1 (Beta-actin) ; beta-actin [Mylopharyngodon piceus] ; beta actin [Danio rerio] ; beta-actin [Megalobrama amblycephala] ; beta-actin ; beta-actin ; beta-actin 1 [Hemibarbus …	58.1333	no quant - weak signal	95	VAPEEHPVLLTEAPLNPK	iTRAQ4plex@N-term; iTRAQ4plex(K)@18
gi|92087016; gi|78355039; gi|7546803; gi|63004272; gi|45709360; gi|42560194; gi|42560193; gi|31323262; gi|2822456; gi|27466722; gi|213042; gi|213034; gi|147742807; gi|147742803	Actin, cytoplasmic 2 (Beta-actin-2) ; beta-actin [Cirrhinus molitorella] ; beta-actin [Pseudorasbora parva] ; beta-actin [Cirrhinus molitorella] ; Bactin2 [Danio rerio] ; Actin, cytoplasmic 1 (Beta-actin) ; Actin, cytoplasmic 1 (Beta-actin) ; beta-actin [Mylopharyngodon piceus] ; beta actin [Danio rerio] ; beta-actin [Megalobrama amblycephala] ; beta-actin ; beta-actin ; beta-actin 1 [Hemibarbus …	58.1333	no quant - weak signal	89	VAPEEHPVLLTEAPLNPK	Delta:H(2)C(2)@N-term; iTRAQ4plex(K)@18
gi|92087016; gi|78355039; gi|7546803; gi|63004272; gi|45709360; gi|42560194; gi|42560193; gi|31323262; gi|2822456; gi|27466722; gi|213042; gi|213034; gi|147742807; gi|147742803	Actin, cytoplasmic 2 (Beta-actin-2) ; beta-actin [Cirrhinus molitorella] ; beta-actin [Pseudorasbora parva] ; beta-actin [Cirrhinus molitorella] ; Bactin2 [Danio rerio] ; Actin, cytoplasmic 1 (Beta-actin) ; Actin, cytoplasmic 1 (Beta-actin) ; beta-actin [Mylopharyngodon piceus] ; beta actin [Danio rerio] ; beta-actin [Megalobrama amblycephala] ; beta-actin ; beta-actin ; beta-actin 1 [Hemibarbus …	58.1333	no quant - weak signal	80	VAPEEHPVLLTEAPLNPK	iTRAQ4plex@N-term; iTRAQ4plex(K)@18
gi|92087016; gi|78355039; gi|7546803; gi|63004272; gi|45709360; gi|42560194; gi|42560193; gi|31323262; gi|2822456; gi|27466722; gi|213042; gi|213034; gi|147742807; gi|147742803	Actin, cytoplasmic 2 (Beta-actin-2) ; beta-actin [Cirrhinus molitorella] ; beta-actin [Pseudorasbora parva] ; beta-actin [Cirrhinus molitorella] ; Bactin2 [Danio rerio] ; Actin, cytoplasmic 1 (Beta-actin) ; Actin, cytoplasmic 1 (Beta-actin) ; beta-actin [Mylopharyngodon piceus] ; beta actin [Danio rerio] ; beta-actin [Megalobrama amblycephala] ; beta-actin ; beta-actin ; beta-actin 1 [Hemibarbus …	58.1333	no quant - weak signal	80	VAPEEHPVLLTEAPLNPK	iTRAQ4plex@N-term; iTRAQ4plex(K)@18
gi|92087016; gi|78355039; gi|7546803; gi|63004272; gi|45709360; gi|42560194; gi|42560193; gi|31323262; gi|2822456; gi|27466722; gi|213042; gi|213034; gi|147742807; gi|147742803	Actin, cytoplasmic 2 (Beta-actin-2) ; beta-actin [Cirrhinus molitorella] ; beta-actin [Pseudorasbora parva] ; beta-actin [Cirrhinus molitorella] ; Bactin2 [Danio rerio] ; Actin, cytoplasmic 1 (Beta-actin) ; Actin, cytoplasmic 1 (Beta-actin) ; beta-actin [Mylopharyngodon piceus] ; beta actin [Danio rerio] ; beta-actin [Megalobrama amblycephala] ; beta-actin ; beta-actin ; beta-actin 1 [Hemibarbus …	58.1333	auto	76	VAPEEHPVLLTEAPLNPK	iTRAQ4plex@N-term; iTRAQ4plex(K)@18
gi|92087016; gi|78355039; gi|7546803; gi|63004272; gi|45709360; gi|42560194; gi|42560193; gi|31323262; gi|2822456; gi|27466722; gi|213042; gi|213034; gi|147742807; gi|147742803	Actin, cytoplasmic 2 (Beta-actin-2) ; beta-actin [Cirrhinus molitorella] ; beta-actin [Pseudorasbora parva] ; beta-actin [Cirrhinus molitorella] ; Bactin2 [Danio rerio] ; Actin, cytoplasmic 1 (Beta-actin) ; Actin, cytoplasmic 1 (Beta-actin) ; beta-actin [Mylopharyngodon piceus] ; beta actin [Danio rerio] ; beta-actin [Megalobrama amblycephala] ; beta-actin ; beta-actin ; beta-actin 1 [Hemibarbus …	58.1333	no quant - weak signal	75	VAPEEHPVLLTEAPLNPK	iTRAQ4plex@N-term; iTRAQ4plex(K)@18
gi|92087016; gi|78355039; gi|7546803; gi|63004272; gi|45709360; gi|42560194; gi|42560193; gi|31323262; gi|2822456; gi|27466722; gi|213042; gi|213034; gi|147742807; gi|147742803	Actin, cytoplasmic 2 (Beta-actin-2) ; beta-actin [Cirrhinus molitorella] ; beta-actin [Pseudorasbora parva] ; beta-actin [Cirrhinus molitorella] ; Bactin2 [Danio rerio] ; Actin, cytoplasmic 1 (Beta-actin) ; Actin, cytoplasmic 1 (Beta-actin) ; beta-actin [Mylopharyngodon piceus] ; beta actin [Danio rerio] ; beta-actin [Megalobrama amblycephala] ; beta-actin ; beta-actin ; beta-actin 1 [Hemibarbus …	58.1333	no quant - weak signal	75	VAPEEHPVLLTEAPLNPK	iTRAQ4plex@N-term; iTRAQ4plex(K)@18
gi|92087016; gi|78355039; gi|7546803; gi|63004272; gi|45709360; gi|42560194; gi|42560193; gi|31323262; gi|2822456; gi|27466722; gi|213042; gi|213034; gi|147742807; gi|147742803	Actin, cytoplasmic 2 (Beta-actin-2) ; beta-actin [Cirrhinus molitorella] ; beta-actin [Pseudorasbora parva] ; beta-actin [Cirrhinus molitorella] ; Bactin2 [Danio rerio] ; Actin, cytoplasmic 1 (Beta-actin) ; Actin, cytoplasmic 1 (Beta-actin) ; beta-actin [Mylopharyngodon piceus] ; beta actin [Danio rerio] ; beta-actin [Megalobrama amblycephala] ; beta-actin ; beta-actin ; beta-actin 1 [Hemibarbus …	58.1333	auto - shared MS/MS	74	VAPEEHPVLLTEAPLNPK	iTRAQ4plex@N-term; iTRAQ4plex(K)@18
gi|92087016; gi|78355039; gi|7546803; gi|63004272; gi|45709360; gi|42560194; gi|42560193; gi|31323262; gi|2822456; gi|27466722; gi|213042; gi|213034; gi|147742807; gi|147742803	Actin, cytoplasmic 2 (Beta-actin-2) ; beta-actin [Cirrhinus molitorella] ; beta-actin [Pseudorasbora parva] ; beta-actin [Cirrhinus molitorella] ; Bactin2 [Danio rerio] ; Actin, cytoplasmic 1 (Beta-actin) ; Actin, cytoplasmic 1 (Beta-actin) ; beta-actin [Mylopharyngodon piceus] ; beta actin [Danio rerio] ; beta-actin [Megalobrama amblycephala] ; beta-actin ; beta-actin ; beta-actin 1 [Hemibarbus …	58.1333	no quant - weak signal	74	VAPEEHPVLLTEAPLNPK	iTRAQ4plex@N-term; iTRAQ4plex(K)@18
gi|92087016; gi|78355039; gi|7546803; gi|63004272; gi|45709360; gi|42560194; gi|42560193; gi|31323262; gi|2822456; gi|27466722; gi|213042; gi|213034; gi|147742807; gi|147742803	Actin, cytoplasmic 2 (Beta-actin-2) ; beta-actin [Cirrhinus molitorella] ; beta-actin [Pseudorasbora parva] ; beta-actin [Cirrhinus molitorella] ; Bactin2 [Danio rerio] ; Actin, cytoplasmic 1 (Beta-actin) ; Actin, cytoplasmic 1 (Beta-actin) ; beta-actin [Mylopharyngodon piceus] ; beta actin [Danio rerio] ; beta-actin [Megalobrama amblycephala] ; beta-actin ; beta-actin ; beta-actin 1 [Hemibarbus …	58.1333	no quant - weak signal	52	VAPEEHPVLLTEAPLNPK	iTRAQ4plex@N-term; Ala->Val@2; iTRAQ4plex(K)@18
gi|92087016; gi|78355039; gi|7546803; gi|63004272; gi|45709360; gi|42560194; gi|42560193; gi|31323262; gi|2822456; gi|27466722; gi|213042; gi|213034; gi|147742807; gi|147742803	Actin, cytoplasmic 2 (Beta-actin-2) ; beta-actin [Cirrhinus molitorella] ; beta-actin [Pseudorasbora parva] ; beta-actin [Cirrhinus molitorella] ; Bactin2 [Danio rerio] ; Actin, cytoplasmic 1 (Beta-actin) ; Actin, cytoplasmic 1 (Beta-actin) ; beta-actin [Mylopharyngodon piceus] ; beta actin [Danio rerio] ; beta-actin [Megalobrama amblycephala] ; beta-actin ; beta-actin ; beta-actin 1 [Hemibarbus …	58.1333	no quant - weak signal	40	VAPEEHPVLLTEAPLNPK	iTRAQ4plex@N-term; iTRAQ4plex(K)@18
gi|92087016; gi|78355039; gi|7546803; gi|63004272; gi|45709360; gi|42560194; gi|42560193; gi|31323262; gi|2822456; gi|27466722; gi|213042; gi|213034; gi|147742807; gi|147742803	Actin, cytoplasmic 2 (Beta-actin-2) ; beta-actin [Cirrhinus molitorella] ; beta-actin [Pseudorasbora parva] ; beta-actin [Cirrhinus molitorella] ; Bactin2 [Danio rerio] ; Actin, cytoplasmic 1 (Beta-actin) ; Actin, cytoplasmic 1 (Beta-actin) ; beta-actin [Mylopharyngodon piceus] ; beta actin [Danio rerio] ; beta-actin [Megalobrama amblycephala] ; beta-actin ; beta-actin ; beta-actin 1 [Hemibarbus …	58.1333	no quant - weak signal	39	VAPEEHPVLLTEAPLNPK	iTRAQ4plex@N-term; iTRAQ4plex(K)@18
gi|92087016; gi|78355039; gi|7546803; gi|63004272; gi|45709360; gi|42560194; gi|42560193; gi|31323262; gi|2822456; gi|27466722; gi|213042; gi|213034; gi|147742807; gi|147742803	Actin, cytoplasmic 2 (Beta-actin-2) ; beta-actin [Cirrhinus molitorella] ; beta-actin [Pseudorasbora parva] ; beta-actin [Cirrhinus molitorella] ; Bactin2 [Danio rerio] ; Actin, cytoplasmic 1 (Beta-actin) ; Actin, cytoplasmic 1 (Beta-actin) ; beta-actin [Mylopharyngodon piceus] ; beta actin [Danio rerio] ; beta-actin [Megalobrama amblycephala] ; beta-actin ; beta-actin ; beta-actin 1 [Hemibarbus …	58.1333	no quant - weak signal	35	VAPEEHPVLLTEAPLNPK	iTRAQ4plex@N-term; iTRAQ4plex(K)@18
gi|92087016; gi|78355039; gi|7546803; gi|63004272; gi|45709360; gi|42560194; gi|42560193; gi|31323262; gi|2822456; gi|27466722; gi|213042; gi|213034; gi|147742807; gi|147742803	Actin, cytoplasmic 2 (Beta-actin-2) ; beta-actin [Cirrhinus molitorella] ; beta-actin [Pseudorasbora parva] ; beta-actin [Cirrhinus molitorella] ; Bactin2 [Danio rerio] ; Actin, cytoplasmic 1 (Beta-actin) ; Actin, cytoplasmic 1 (Beta-actin) ; beta-actin [Mylopharyngodon piceus] ; beta actin [Danio rerio] ; beta-actin [Megalobrama amblycephala] ; beta-actin ; beta-actin ; beta-actin 1 [Hemibarbus …	58.1333	no quant - weak signal	33	VAPEEHPVLLTEAPLNPK	iTRAQ4plex@N-term; iTRAQ4plex(K)@18
gi|92087016; gi|78355039; gi|7546803; gi|63004272; gi|45709360; gi|42560194; gi|42560193; gi|31323262; gi|2822456; gi|27466722; gi|213042; gi|213034; gi|147742807; gi|147742803	Actin, cytoplasmic 2 (Beta-actin-2) ; beta-actin [Cirrhinus molitorella] ; beta-actin [Pseudorasbora parva] ; beta-actin [Cirrhinus molitorella] ; Bactin2 [Danio rerio] ; Actin, cytoplasmic 1 (Beta-actin) ; Actin, cytoplasmic 1 (Beta-actin) ; beta-actin [Mylopharyngodon piceus] ; beta actin [Danio rerio] ; beta-actin [Megalobrama amblycephala] ; beta-actin ; beta-actin ; beta-actin 1 [Hemibarbus …	58.1333	no quant - weak signal	33	VAPEEHPVLLTEAPLNPK	iTRAQ4plex@N-term; iTRAQ4plex(K)@18
gi|92087016; gi|78355039; gi|7546803; gi|63004272; gi|45709360; gi|42560194; gi|42560193; gi|31323262; gi|2822456; gi|27466722; gi|213042; gi|213034; gi|147742807; gi|147742803	Actin, cytoplasmic 2 (Beta-actin-2) ; beta-actin [Cirrhinus molitorella] ; beta-actin [Pseudorasbora parva] ; beta-actin [Cirrhinus molitorella] ; Bactin2 [Danio rerio] ; Actin, cytoplasmic 1 (Beta-actin) ; Actin, cytoplasmic 1 (Beta-actin) ; beta-actin [Mylopharyngodon piceus] ; beta actin [Danio rerio] ; beta-actin [Megalobrama amblycephala] ; beta-actin ; beta-actin ; beta-actin 1 [Hemibarbus …	58.1333	no quant - weak signal	31	VAPEEHPVLLTEAPLNPK	iTRAQ4plex@N-term; iTRAQ4plex(K)@18
gi|92087016; gi|78355039; gi|7546803; gi|63004272; gi|45709360; gi|42560194; gi|42560193; gi|31323262; gi|2822456; gi|27466722; gi|213042; gi|213034; gi|147742807; gi|147742803	Actin, cytoplasmic 2 (Beta-actin-2) ; beta-actin [Cirrhinus molitorella] ; beta-actin [Pseudorasbora parva] ; beta-actin [Cirrhinus molitorella] ; Bactin2 [Danio rerio] ; Actin, cytoplasmic 1 (Beta-actin) ; Actin, cytoplasmic 1 (Beta-actin) ; beta-actin [Mylopharyngodon piceus] ; beta actin [Danio rerio] ; beta-actin [Megalobrama amblycephala] ; beta-actin ; beta-actin ; beta-actin 1 [Hemibarbus …	58.1333	auto - shared MS/MS	26	VAPEEHPVLLTEAPLNPK	iTRAQ4plex@N-term; Deamidated(N)@16; iTRAQ4plex(K)@18
gi|92087016; gi|78355039; gi|7546803; gi|63004272; gi|45709360; gi|42560194; gi|42560193; gi|31323262; gi|2822456; gi|27466722; gi|213042; gi|213034; gi|147742807; gi|147742803	Actin, cytoplasmic 2 (Beta-actin-2) ; beta-actin [Cirrhinus molitorella] ; beta-actin [Pseudorasbora parva] ; beta-actin [Cirrhinus molitorella] ; Bactin2 [Danio rerio] ; Actin, cytoplasmic 1 (Beta-actin) ; Actin, cytoplasmic 1 (Beta-actin) ; beta-actin [Mylopharyngodon piceus] ; beta actin [Danio rerio] ; beta-actin [Megalobrama amblycephala] ; beta-actin ; beta-actin ; beta-actin 1 [Hemibarbus …	58.1333	no quant - weak signal	24	VAPEEHPVLLTEAPLNPK	iTRAQ4plex@N-term; Leu->Asp@9; iTRAQ4plex(K)@18
gi|92087016; gi|78355039; gi|7546803; gi|63004272; gi|45709360; gi|42560194; gi|42560193; gi|31323262; gi|2822456; gi|27466722; gi|213042; gi|213034; gi|147742807; gi|147742803	Actin, cytoplasmic 2 (Beta-actin-2) ; beta-actin [Cirrhinus molitorella] ; beta-actin [Pseudorasbora parva] ; beta-actin [Cirrhinus molitorella] ; Bactin2 [Danio rerio] ; Actin, cytoplasmic 1 (Beta-actin) ; Actin, cytoplasmic 1 (Beta-actin) ; beta-actin [Mylopharyngodon piceus] ; beta actin [Danio rerio] ; beta-actin [Megalobrama amblycephala] ; beta-actin ; beta-actin ; beta-actin 1 [Hemibarbus …	58.1333	no quant - weak signal	11	VAPEEHPVLLTEAPLNPK	iTRAQ4plex@N-term; iTRAQ4plex(K)@18
gi|92087016; gi|78355039; gi|7546803; gi|63004272; gi|45709360; gi|42560194; gi|42560193; gi|31323262; gi|2822456; gi|27466722; gi|213042; gi|213034; gi|147742807; gi|147742803	Actin, cytoplasmic 2 (Beta-actin-2) ; beta-actin [Cirrhinus molitorella] ; beta-actin [Pseudorasbora parva] ; beta-actin [Cirrhinus molitorella] ; Bactin2 [Danio rerio] ; Actin, cytoplasmic 1 (Beta-actin) ; Actin, cytoplasmic 1 (Beta-actin) ; beta-actin [Mylopharyngodon piceus] ; beta actin [Danio rerio] ; beta-actin [Megalobrama amblycephala] ; beta-actin ; beta-actin ; beta-actin 1 [Hemibarbus …	58.1333	no quant - weak signal	3	VAPEEHPVLLTEAPLNPK	iTRAQ4plex@N-term; Dehydrated(E)@12; iTRAQ4plex(K)@18
gi|92087016; gi|78355039; gi|7546803; gi|63004272; gi|45709360; gi|42560194; gi|42560193; gi|31323262; gi|2822456; gi|27466722; gi|213042; gi|213034; gi|147742807; gi|147742803	Actin, cytoplasmic 2 (Beta-actin-2) ; beta-actin [Cirrhinus molitorella] ; beta-actin [Pseudorasbora parva] ; beta-actin [Cirrhinus molitorella] ; Bactin2 [Danio rerio] ; Actin, cytoplasmic 1 (Beta-actin) ; Actin, cytoplasmic 1 (Beta-actin) ; beta-actin [Mylopharyngodon piceus] ; beta actin [Danio rerio] ; beta-actin [Megalobrama amblycephala] ; beta-actin ; beta-actin ; beta-actin 1 [Hemibarbus …	58.1333	no quant - weak signal	0	VAPEEHPVLLTEAPLNPK	iTRAQ4plex@N-term; Pro->Val@7; iTRAQ4plex(K)@18
gi|92087016; gi|78355039; gi|7546803; gi|63004272; gi|45709360; gi|42560194; gi|42560193; gi|31323262; gi|2822456; gi|27466722; gi|213042; gi|213034; gi|147742807; gi|147742803	Actin, cytoplasmic 2 (Beta-actin-2) ; beta-actin [Cirrhinus molitorella] ; beta-actin [Pseudorasbora parva] ; beta-actin [Cirrhinus molitorella] ; Bactin2 [Danio rerio] ; Actin, cytoplasmic 1 (Beta-actin) ; Actin, cytoplasmic 1 (Beta-actin) ; beta-actin [Mylopharyngodon piceus] ; beta actin [Danio rerio] ; beta-actin [Megalobrama amblycephala] ; beta-actin ; beta-actin ; beta-actin 1 [Hemibarbus …	58.1333	no quant	0	VAPEEHPVLLTEAPLNPK	iTRAQ4plex@N-term; Dehydrated(E)@12; iTRAQ4plex(K)@18
gi|92087016; gi|78355039; gi|7546803; gi|63004272; gi|45709360; gi|42560194; gi|42560193; gi|31323262; gi|2822456; gi|27466722; gi|213042; gi|213034; gi|147742807; gi|147742803	Actin, cytoplasmic 2 (Beta-actin-2) ; beta-actin [Cirrhinus molitorella] ; beta-actin [Pseudorasbora parva] ; beta-actin [Cirrhinus molitorella] ; Bactin2 [Danio rerio] ; Actin, cytoplasmic 1 (Beta-actin) ; Actin, cytoplasmic 1 (Beta-actin) ; beta-actin [Mylopharyngodon piceus] ; beta actin [Danio rerio] ; beta-actin [Megalobrama amblycephala] ; beta-actin ; beta-actin ; beta-actin 1 [Hemibarbus …	58.1333	no quant - weak signal	0	VAPEEHPVLLTEAPLNPK	iTRAQ4plex@N-term; iTRAQ4plex(K)@18
gi|92087016; gi|78355039; gi|7546803; gi|63004272; gi|45709360; gi|42560194; gi|42560193; gi|31323262; gi|2822456; gi|27466722; gi|213042; gi|213034; gi|147742807; gi|147742803	Actin, cytoplasmic 2 (Beta-actin-2) ; beta-actin [Cirrhinus molitorella] ; beta-actin [Pseudorasbora parva] ; beta-actin [Cirrhinus molitorella] ; Bactin2 [Danio rerio] ; Actin, cytoplasmic 1 (Beta-actin) ; Actin, cytoplasmic 1 (Beta-actin) ; beta-actin [Mylopharyngodon piceus] ; beta actin [Danio rerio] ; beta-actin [Megalobrama amblycephala] ; beta-actin ; beta-actin ; beta-actin 1 [Hemibarbus …	58.1333	no quant - weak signal	99	YPIEHGIVTNWDDMEK	iTRAQ4plex@N-term; Methyl(E)@4; Oxidation(M)@14; iTRAQ4plex(K)@16
gi|92087016; gi|78355039; gi|7546803; gi|63004272; gi|45709360; gi|42560194; gi|42560193; gi|31323262; gi|2822456; gi|27466722; gi|213042; gi|213034; gi|147742807; gi|147742803	Actin, cytoplasmic 2 (Beta-actin-2) ; beta-actin [Cirrhinus molitorella] ; beta-actin [Pseudorasbora parva] ; beta-actin [Cirrhinus molitorella] ; Bactin2 [Danio rerio] ; Actin, cytoplasmic 1 (Beta-actin) ; Actin, cytoplasmic 1 (Beta-actin) ; beta-actin [Mylopharyngodon piceus] ; beta actin [Danio rerio] ; beta-actin [Megalobrama amblycephala] ; beta-actin ; beta-actin ; beta-actin 1 [Hemibarbus …	58.1333	auto	99	YPIEHGIVTNWDDMEK	iTRAQ4plex@N-term; Methyl(E)@4; Dioxidation(W)@11; Oxidation(M)@14; iTRAQ4plex(K)@16
gi|92087016; gi|78355039; gi|7546803; gi|63004272; gi|45709360; gi|42560194; gi|42560193; gi|31323262; gi|2822456; gi|27466722; gi|213042; gi|213034; gi|147742807; gi|147742803	Actin, cytoplasmic 2 (Beta-actin-2) ; beta-actin [Cirrhinus molitorella] ; beta-actin [Pseudorasbora parva] ; beta-actin [Cirrhinus molitorella] ; Bactin2 [Danio rerio] ; Actin, cytoplasmic 1 (Beta-actin) ; Actin, cytoplasmic 1 (Beta-actin) ; beta-actin [Mylopharyngodon piceus] ; beta actin [Danio rerio] ; beta-actin [Megalobrama amblycephala] ; beta-actin ; beta-actin ; beta-actin 1 [Hemibarbus …	58.1333	auto - shared MS/MS	99	YPIEHGIVTNWDDMEK	iTRAQ4plex@N-term; Methyl(E)@4; iTRAQ4plex(K)@16
gi|92087016; gi|78355039; gi|7546803; gi|63004272; gi|45709360; gi|42560194; gi|42560193; gi|31323262; gi|2822456; gi|27466722; gi|213042; gi|213034; gi|147742807; gi|147742803	Actin, cytoplasmic 2 (Beta-actin-2) ; beta-actin [Cirrhinus molitorella] ; beta-actin [Pseudorasbora parva] ; beta-actin [Cirrhinus molitorella] ; Bactin2 [Danio rerio] ; Actin, cytoplasmic 1 (Beta-actin) ; Actin, cytoplasmic 1 (Beta-actin) ; beta-actin [Mylopharyngodon piceus] ; beta actin [Danio rerio] ; beta-actin [Megalobrama amblycephala] ; beta-actin ; beta-actin ; beta-actin 1 [Hemibarbus …	58.1333	auto - shared MS/MS	99	YPIEHGIVTNWDDMEK	iTRAQ4plex@N-term; Methyl(E)@4; Oxidation(W)@11; Asp->Asn@12; iTRAQ4plex(K)@16
gi|92087016; gi|78355039; gi|7546803; gi|63004272; gi|45709360; gi|42560194; gi|42560193; gi|31323262; gi|2822456; gi|27466722; gi|213042; gi|213034; gi|147742807; gi|147742803	Actin, cytoplasmic 2 (Beta-actin-2) ; beta-actin [Cirrhinus molitorella] ; beta-actin [Pseudorasbora parva] ; beta-actin [Cirrhinus molitorella] ; Bactin2 [Danio rerio] ; Actin, cytoplasmic 1 (Beta-actin) ; Actin, cytoplasmic 1 (Beta-actin) ; beta-actin [Mylopharyngodon piceus] ; beta actin [Danio rerio] ; beta-actin [Megalobrama amblycephala] ; beta-actin ; beta-actin ; beta-actin 1 [Hemibarbus …	58.1333	auto - shared MS/MS	99	YPIEHGIVTNWDDMEK	iTRAQ4plex@N-term; Methyl(E)@4; iTRAQ4plex(K)@16
gi|92087016; gi|78355039; gi|7546803; gi|63004272; gi|45709360; gi|42560194; gi|42560193; gi|31323262; gi|2822456; gi|27466722; gi|213042; gi|213034; gi|147742807; gi|147742803	Actin, cytoplasmic 2 (Beta-actin-2) ; beta-actin [Cirrhinus molitorella] ; beta-actin [Pseudorasbora parva] ; beta-actin [Cirrhinus molitorella] ; Bactin2 [Danio rerio] ; Actin, cytoplasmic 1 (Beta-actin) ; Actin, cytoplasmic 1 (Beta-actin) ; beta-actin [Mylopharyngodon piceus] ; beta actin [Danio rerio] ; beta-actin [Megalobrama amblycephala] ; beta-actin ; beta-actin ; beta-actin 1 [Hemibarbus …	58.1333	auto - shared MS/MS	99	YPIEHGIVTNWDDMEK	iTRAQ4plex@N-term; Methyl(H)@5; iTRAQ4plex(K)@16
gi|92087016; gi|78355039; gi|7546803; gi|63004272; gi|45709360; gi|42560194; gi|42560193; gi|31323262; gi|2822456; gi|27466722; gi|213042; gi|213034; gi|147742807; gi|147742803	Actin, cytoplasmic 2 (Beta-actin-2) ; beta-actin [Cirrhinus molitorella] ; beta-actin [Pseudorasbora parva] ; beta-actin [Cirrhinus molitorella] ; Bactin2 [Danio rerio] ; Actin, cytoplasmic 1 (Beta-actin) ; Actin, cytoplasmic 1 (Beta-actin) ; beta-actin [Mylopharyngodon piceus] ; beta actin [Danio rerio] ; beta-actin [Megalobrama amblycephala] ; beta-actin ; beta-actin ; beta-actin 1 [Hemibarbus …	58.1333	auto	99	YPIEHGIVTNWDDMEK	iTRAQ4plex@N-term; Pro->pyro-Glu(P)@2; iTRAQ4plex(K)@16
gi|92087016; gi|78355039; gi|7546803; gi|63004272; gi|45709360; gi|42560194; gi|42560193; gi|31323262; gi|2822456; gi|27466722; gi|213042; gi|213034; gi|147742807; gi|147742803	Actin, cytoplasmic 2 (Beta-actin-2) ; beta-actin [Cirrhinus molitorella] ; beta-actin [Pseudorasbora parva] ; beta-actin [Cirrhinus molitorella] ; Bactin2 [Danio rerio] ; Actin, cytoplasmic 1 (Beta-actin) ; Actin, cytoplasmic 1 (Beta-actin) ; beta-actin [Mylopharyngodon piceus] ; beta actin [Danio rerio] ; beta-actin [Megalobrama amblycephala] ; beta-actin ; beta-actin ; beta-actin 1 [Hemibarbus …	58.1333	auto	99	YPIEHGIVTNWDDMEK	iTRAQ4plex@N-term; Methyl(E)@4; iTRAQ4plex(K)@16
gi|92087016; gi|78355039; gi|7546803; gi|63004272; gi|45709360; gi|42560194; gi|42560193; gi|31323262; gi|2822456; gi|27466722; gi|213042; gi|213034; gi|147742807; gi|147742803	Actin, cytoplasmic 2 (Beta-actin-2) ; beta-actin [Cirrhinus molitorella] ; beta-actin [Pseudorasbora parva] ; beta-actin [Cirrhinus molitorella] ; Bactin2 [Danio rerio] ; Actin, cytoplasmic 1 (Beta-actin) ; Actin, cytoplasmic 1 (Beta-actin) ; beta-actin [Mylopharyngodon piceus] ; beta actin [Danio rerio] ; beta-actin [Megalobrama amblycephala] ; beta-actin ; beta-actin ; beta-actin 1 [Hemibarbus …	58.1333	no quant - weak signal	99	YPIEHGIVTNWDDMEK	iTRAQ4plex@N-term; Methyl(I)@3; iTRAQ4plex(K)@16
gi|92087016; gi|78355039; gi|7546803; gi|63004272; gi|45709360; gi|42560194; gi|42560193; gi|31323262; gi|2822456; gi|27466722; gi|213042; gi|213034; gi|147742807; gi|147742803	Actin, cytoplasmic 2 (Beta-actin-2) ; beta-actin [Cirrhinus molitorella] ; beta-actin [Pseudorasbora parva] ; beta-actin [Cirrhinus molitorella] ; Bactin2 [Danio rerio] ; Actin, cytoplasmic 1 (Beta-actin) ; Actin, cytoplasmic 1 (Beta-actin) ; beta-actin [Mylopharyngodon piceus] ; beta actin [Danio rerio] ; beta-actin [Megalobrama amblycephala] ; beta-actin ; beta-actin ; beta-actin 1 [Hemibarbus …	58.1333	auto - shared MS/MS	99	YPIEHGIVTNWDDMEK	iTRAQ4plex@N-term; Methyl(E)@4; iTRAQ4plex(K)@16
gi|92087016; gi|78355039; gi|7546803; gi|63004272; gi|45709360; gi|42560194; gi|42560193; gi|31323262; gi|2822456; gi|27466722; gi|213042; gi|213034; gi|147742807; gi|147742803	Actin, cytoplasmic 2 (Beta-actin-2) ; beta-actin [Cirrhinus molitorella] ; beta-actin [Pseudorasbora parva] ; beta-actin [Cirrhinus molitorella] ; Bactin2 [Danio rerio] ; Actin, cytoplasmic 1 (Beta-actin) ; Actin, cytoplasmic 1 (Beta-actin) ; beta-actin [Mylopharyngodon piceus] ; beta actin [Danio rerio] ; beta-actin [Megalobrama amblycephala] ; beta-actin ; beta-actin ; beta-actin 1 [Hemibarbus …	58.1333	auto	99	YPIEHGIVTNWDDMEK	iTRAQ4plex@N-term; Methyl(E)@4; iTRAQ4plex(K)@16
gi|92087016; gi|78355039; gi|7546803; gi|63004272; gi|45709360; gi|42560194; gi|42560193; gi|31323262; gi|2822456; gi|27466722; gi|213042; gi|213034; gi|147742807; gi|147742803	Actin, cytoplasmic 2 (Beta-actin-2) ; beta-actin [Cirrhinus molitorella] ; beta-actin [Pseudorasbora parva] ; beta-actin [Cirrhinus molitorella] ; Bactin2 [Danio rerio] ; Actin, cytoplasmic 1 (Beta-actin) ; Actin, cytoplasmic 1 (Beta-actin) ; beta-actin [Mylopharyngodon piceus] ; beta actin [Danio rerio] ; beta-actin [Megalobrama amblycephala] ; beta-actin ; beta-actin ; beta-actin 1 [Hemibarbus …	58.1333	auto - shared MS/MS	99	YPIEHGIVTNWDDMEK	iTRAQ4plex@N-term; Methyl(E)@4; iTRAQ4plex(K)@16
gi|92087016; gi|78355039; gi|7546803; gi|63004272; gi|45709360; gi|42560194; gi|42560193; gi|31323262; gi|2822456; gi|27466722; gi|213042; gi|213034; gi|147742807; gi|147742803	Actin, cytoplasmic 2 (Beta-actin-2) ; beta-actin [Cirrhinus molitorella] ; beta-actin [Pseudorasbora parva] ; beta-actin [Cirrhinus molitorella] ; Bactin2 [Danio rerio] ; Actin, cytoplasmic 1 (Beta-actin) ; Actin, cytoplasmic 1 (Beta-actin) ; beta-actin [Mylopharyngodon piceus] ; beta actin [Danio rerio] ; beta-actin [Megalobrama amblycephala] ; beta-actin ; beta-actin ; beta-actin 1 [Hemibarbus …	58.1333	no quant - weak signal	99	YPIEHGIVTNWDDMEK	iTRAQ4plex@N-term; Methyl(E)@4; iTRAQ4plex(K)@16
gi|92087016; gi|78355039; gi|7546803; gi|63004272; gi|45709360; gi|42560194; gi|42560193; gi|31323262; gi|2822456; gi|27466722; gi|213042; gi|213034; gi|147742807; gi|147742803	Actin, cytoplasmic 2 (Beta-actin-2) ; beta-actin [Cirrhinus molitorella] ; beta-actin [Pseudorasbora parva] ; beta-actin [Cirrhinus molitorella] ; Bactin2 [Danio rerio] ; Actin, cytoplasmic 1 (Beta-actin) ; Actin, cytoplasmic 1 (Beta-actin) ; beta-actin [Mylopharyngodon piceus] ; beta actin [Danio rerio] ; beta-actin [Megalobrama amblycephala] ; beta-actin ; beta-actin ; beta-actin 1 [Hemibarbus …	58.1333	no quant - weak signal	99	YPIEHGIVTNWDDMEK	iTRAQ4plex@N-term; Methyl(E)@4; iTRAQ4plex(K)@16
gi|92087016; gi|78355039; gi|7546803; gi|63004272; gi|45709360; gi|42560194; gi|42560193; gi|31323262; gi|2822456; gi|27466722; gi|213042; gi|213034; gi|147742807; gi|147742803	Actin, cytoplasmic 2 (Beta-actin-2) ; beta-actin [Cirrhinus molitorella] ; beta-actin [Pseudorasbora parva] ; beta-actin [Cirrhinus molitorella] ; Bactin2 [Danio rerio] ; Actin, cytoplasmic 1 (Beta-actin) ; Actin, cytoplasmic 1 (Beta-actin) ; beta-actin [Mylopharyngodon piceus] ; beta actin [Danio rerio] ; beta-actin [Megalobrama amblycephala] ; beta-actin ; beta-actin ; beta-actin 1 [Hemibarbus …	58.1333	auto - shared MS/MS	98	YPIEHGIVTNWDDMEK	iTRAQ4plex@N-term; Methyl(E)@4; Oxidation(M)@14; iTRAQ4plex(K)@16
gi|92087016; gi|78355039; gi|7546803; gi|63004272; gi|45709360; gi|42560194; gi|42560193; gi|31323262; gi|2822456; gi|27466722; gi|213042; gi|213034; gi|147742807; gi|147742803	Actin, cytoplasmic 2 (Beta-actin-2) ; beta-actin [Cirrhinus molitorella] ; beta-actin [Pseudorasbora parva] ; beta-actin [Cirrhinus molitorella] ; Bactin2 [Danio rerio] ; Actin, cytoplasmic 1 (Beta-actin) ; Actin, cytoplasmic 1 (Beta-actin) ; beta-actin [Mylopharyngodon piceus] ; beta actin [Danio rerio] ; beta-actin [Megalobrama amblycephala] ; beta-actin ; beta-actin ; beta-actin 1 [Hemibarbus …	58.1333	no quant - weak signal	97	YPIEHGIVTNWDDMEK	iTRAQ4plex@N-term; Methyl(E)@4; Deamidated(N)@10; iTRAQ4plex(K)@16
gi|92087016; gi|78355039; gi|7546803; gi|63004272; gi|45709360; gi|42560194; gi|42560193; gi|31323262; gi|2822456; gi|27466722; gi|213042; gi|213034; gi|147742807; gi|147742803	Actin, cytoplasmic 2 (Beta-actin-2) ; beta-actin [Cirrhinus molitorella] ; beta-actin [Pseudorasbora parva] ; beta-actin [Cirrhinus molitorella] ; Bactin2 [Danio rerio] ; Actin, cytoplasmic 1 (Beta-actin) ; Actin, cytoplasmic 1 (Beta-actin) ; beta-actin [Mylopharyngodon piceus] ; beta actin [Danio rerio] ; beta-actin [Megalobrama amblycephala] ; beta-actin ; beta-actin ; beta-actin 1 [Hemibarbus …	58.1333	auto - shared MS/MS	97	YPIEHGIVTNWDDMEK	iTRAQ4plex@N-term; Methyl(E)@4; iTRAQ4plex(K)@16
gi|92087016; gi|78355039; gi|7546803; gi|63004272; gi|45709360; gi|42560194; gi|42560193; gi|31323262; gi|2822456; gi|27466722; gi|213042; gi|213034; gi|147742807; gi|147742803	Actin, cytoplasmic 2 (Beta-actin-2) ; beta-actin [Cirrhinus molitorella] ; beta-actin [Pseudorasbora parva] ; beta-actin [Cirrhinus molitorella] ; Bactin2 [Danio rerio] ; Actin, cytoplasmic 1 (Beta-actin) ; Actin, cytoplasmic 1 (Beta-actin) ; beta-actin [Mylopharyngodon piceus] ; beta actin [Danio rerio] ; beta-actin [Megalobrama amblycephala] ; beta-actin ; beta-actin ; beta-actin 1 [Hemibarbus …	58.1333	no quant - weak signal	97	YPIEHGIVTNWDDMEK	iTRAQ4plex@N-term; Methyl(H)@5; iTRAQ4plex(K)@16
gi|92087016; gi|78355039; gi|7546803; gi|63004272; gi|45709360; gi|42560194; gi|42560193; gi|31323262; gi|2822456; gi|27466722; gi|213042; gi|213034; gi|147742807; gi|147742803	Actin, cytoplasmic 2 (Beta-actin-2) ; beta-actin [Cirrhinus molitorella] ; beta-actin [Pseudorasbora parva] ; beta-actin [Cirrhinus molitorella] ; Bactin2 [Danio rerio] ; Actin, cytoplasmic 1 (Beta-actin) ; Actin, cytoplasmic 1 (Beta-actin) ; beta-actin [Mylopharyngodon piceus] ; beta actin [Danio rerio] ; beta-actin [Megalobrama amblycephala] ; beta-actin ; beta-actin ; beta-actin 1 [Hemibarbus …	58.1333	no quant - weak signal	97	YPIEHGIVTNWDDMEK	iTRAQ4plex@N-term; Methyl(E)@4; iTRAQ4plex(K)@16
gi|92087016; gi|78355039; gi|7546803; gi|63004272; gi|45709360; gi|42560194; gi|42560193; gi|31323262; gi|2822456; gi|27466722; gi|213042; gi|213034; gi|147742807; gi|147742803	Actin, cytoplasmic 2 (Beta-actin-2) ; beta-actin [Cirrhinus molitorella] ; beta-actin [Pseudorasbora parva] ; beta-actin [Cirrhinus molitorella] ; Bactin2 [Danio rerio] ; Actin, cytoplasmic 1 (Beta-actin) ; Actin, cytoplasmic 1 (Beta-actin) ; beta-actin [Mylopharyngodon piceus] ; beta actin [Danio rerio] ; beta-actin [Megalobrama amblycephala] ; beta-actin ; beta-actin ; beta-actin 1 [Hemibarbus …	58.1333	auto - shared MS/MS	96	YPIEHGIVTNWDDMEK	iTRAQ4plex@N-term; Methyl(E)@4; iTRAQ4plex(K)@16
gi|92087016; gi|78355039; gi|7546803; gi|63004272; gi|45709360; gi|42560194; gi|42560193; gi|31323262; gi|2822456; gi|27466722; gi|213042; gi|213034; gi|147742807; gi|147742803	Actin, cytoplasmic 2 (Beta-actin-2) ; beta-actin [Cirrhinus molitorella] ; beta-actin [Pseudorasbora parva] ; beta-actin [Cirrhinus molitorella] ; Bactin2 [Danio rerio] ; Actin, cytoplasmic 1 (Beta-actin) ; Actin, cytoplasmic 1 (Beta-actin) ; beta-actin [Mylopharyngodon piceus] ; beta actin [Danio rerio] ; beta-actin [Megalobrama amblycephala] ; beta-actin ; beta-actin ; beta-actin 1 [Hemibarbus …	58.1333	auto	95	YPIEHGIVTNWDDMEK	iTRAQ4plex@N-term; Methyl(E)@4; iTRAQ4plex(K)@16
gi|92087016; gi|78355039; gi|7546803; gi|63004272; gi|45709360; gi|42560194; gi|42560193; gi|31323262; gi|2822456; gi|27466722; gi|213042; gi|213034; gi|147742807; gi|147742803	Actin, cytoplasmic 2 (Beta-actin-2) ; beta-actin [Cirrhinus molitorella] ; beta-actin [Pseudorasbora parva] ; beta-actin [Cirrhinus molitorella] ; Bactin2 [Danio rerio] ; Actin, cytoplasmic 1 (Beta-actin) ; Actin, cytoplasmic 1 (Beta-actin) ; beta-actin [Mylopharyngodon piceus] ; beta actin [Danio rerio] ; beta-actin [Megalobrama amblycephala] ; beta-actin ; beta-actin ; beta-actin 1 [Hemibarbus …	58.1333	no quant - weak signal	95	YPIEHGIVTNWDDMEK	iTRAQ4plex@N-term; Methyl(E)@4; iTRAQ4plex(K)@16
gi|92087016; gi|78355039; gi|7546803; gi|63004272; gi|45709360; gi|42560194; gi|42560193; gi|31323262; gi|2822456; gi|27466722; gi|213042; gi|213034; gi|147742807; gi|147742803	Actin, cytoplasmic 2 (Beta-actin-2) ; beta-actin [Cirrhinus molitorella] ; beta-actin [Pseudorasbora parva] ; beta-actin [Cirrhinus molitorella] ; Bactin2 [Danio rerio] ; Actin, cytoplasmic 1 (Beta-actin) ; Actin, cytoplasmic 1 (Beta-actin) ; beta-actin [Mylopharyngodon piceus] ; beta actin [Danio rerio] ; beta-actin [Megalobrama amblycephala] ; beta-actin ; beta-actin ; beta-actin 1 [Hemibarbus …	58.1333	no quant - weak signal	95	YPIEHGIVTNWDDMEK	iTRAQ4plex@N-term; Methyl(E)@4; iTRAQ4plex(K)@16
gi|92087016; gi|78355039; gi|7546803; gi|63004272; gi|45709360; gi|42560194; gi|42560193; gi|31323262; gi|2822456; gi|27466722; gi|213042; gi|213034; gi|147742807; gi|147742803	Actin, cytoplasmic 2 (Beta-actin-2) ; beta-actin [Cirrhinus molitorella] ; beta-actin [Pseudorasbora parva] ; beta-actin [Cirrhinus molitorella] ; Bactin2 [Danio rerio] ; Actin, cytoplasmic 1 (Beta-actin) ; Actin, cytoplasmic 1 (Beta-actin) ; beta-actin [Mylopharyngodon piceus] ; beta actin [Danio rerio] ; beta-actin [Megalobrama amblycephala] ; beta-actin ; beta-actin ; beta-actin 1 [Hemibarbus …	58.1333	no quant - weak signal	95	YPIEHGIVTNWDDMEK	iTRAQ4plex@N-term; Methyl(E)@4; iTRAQ4plex(K)@16
gi|92087016; gi|78355039; gi|7546803; gi|63004272; gi|45709360; gi|42560194; gi|42560193; gi|31323262; gi|2822456; gi|27466722; gi|213042; gi|213034; gi|147742807; gi|147742803	Actin, cytoplasmic 2 (Beta-actin-2) ; beta-actin [Cirrhinus molitorella] ; beta-actin [Pseudorasbora parva] ; beta-actin [Cirrhinus molitorella] ; Bactin2 [Danio rerio] ; Actin, cytoplasmic 1 (Beta-actin) ; Actin, cytoplasmic 1 (Beta-actin) ; beta-actin [Mylopharyngodon piceus] ; beta actin [Danio rerio] ; beta-actin [Megalobrama amblycephala] ; beta-actin ; beta-actin ; beta-actin 1 [Hemibarbus …	58.1333	no quant - weak signal	94	YPIEHGIVTNWDDMEK	iTRAQ4plex@N-term; Pro->pyro-Glu(P)@2; iTRAQ4plex(K)@16
gi|92087016; gi|78355039; gi|7546803; gi|63004272; gi|45709360; gi|42560194; gi|42560193; gi|31323262; gi|2822456; gi|27466722; gi|213042; gi|213034; gi|147742807; gi|147742803	Actin, cytoplasmic 2 (Beta-actin-2) ; beta-actin [Cirrhinus molitorella] ; beta-actin [Pseudorasbora parva] ; beta-actin [Cirrhinus molitorella] ; Bactin2 [Danio rerio] ; Actin, cytoplasmic 1 (Beta-actin) ; Actin, cytoplasmic 1 (Beta-actin) ; beta-actin [Mylopharyngodon piceus] ; beta actin [Danio rerio] ; beta-actin [Megalobrama amblycephala] ; beta-actin ; beta-actin ; beta-actin 1 [Hemibarbus …	58.1333	auto - shared MS/MS	94	YPIEHGIVTNWDDMEK	iTRAQ4plex@N-term; Methyl(E)@4; iTRAQ4plex(K)@16
gi|92087016; gi|78355039; gi|7546803; gi|63004272; gi|45709360; gi|42560194; gi|42560193; gi|31323262; gi|2822456; gi|27466722; gi|213042; gi|213034; gi|147742807; gi|147742803	Actin, cytoplasmic 2 (Beta-actin-2) ; beta-actin [Cirrhinus molitorella] ; beta-actin [Pseudorasbora parva] ; beta-actin [Cirrhinus molitorella] ; Bactin2 [Danio rerio] ; Actin, cytoplasmic 1 (Beta-actin) ; Actin, cytoplasmic 1 (Beta-actin) ; beta-actin [Mylopharyngodon piceus] ; beta actin [Danio rerio] ; beta-actin [Megalobrama amblycephala] ; beta-actin ; beta-actin ; beta-actin 1 [Hemibarbus …	58.1333	no quant - weak signal	94	YPIEHGIVTNWDDMEK	iTRAQ4plex@N-term; Methyl(E)@4; iTRAQ4plex(K)@16
gi|92087016; gi|78355039; gi|7546803; gi|63004272; gi|45709360; gi|42560194; gi|42560193; gi|31323262; gi|2822456; gi|27466722; gi|213042; gi|213034; gi|147742807; gi|147742803	Actin, cytoplasmic 2 (Beta-actin-2) ; beta-actin [Cirrhinus molitorella] ; beta-actin [Pseudorasbora parva] ; beta-actin [Cirrhinus molitorella] ; Bactin2 [Danio rerio] ; Actin, cytoplasmic 1 (Beta-actin) ; Actin, cytoplasmic 1 (Beta-actin) ; beta-actin [Mylopharyngodon piceus] ; beta actin [Danio rerio] ; beta-actin [Megalobrama amblycephala] ; beta-actin ; beta-actin ; beta-actin 1 [Hemibarbus …	58.1333	auto - shared MS/MS	93	YPIEHGIVTNWDDMEK	iTRAQ4plex@N-term; Methyl(E)@4; iTRAQ4plex(K)@16
gi|92087016; gi|78355039; gi|7546803; gi|63004272; gi|45709360; gi|42560194; gi|42560193; gi|31323262; gi|2822456; gi|27466722; gi|213042; gi|213034; gi|147742807; gi|147742803	Actin, cytoplasmic 2 (Beta-actin-2) ; beta-actin [Cirrhinus molitorella] ; beta-actin [Pseudorasbora parva] ; beta-actin [Cirrhinus molitorella] ; Bactin2 [Danio rerio] ; Actin, cytoplasmic 1 (Beta-actin) ; Actin, cytoplasmic 1 (Beta-actin) ; beta-actin [Mylopharyngodon piceus] ; beta actin [Danio rerio] ; beta-actin [Megalobrama amblycephala] ; beta-actin ; beta-actin ; beta-actin 1 [Hemibarbus …	58.1333	no quant - weak signal	90	YPIEHGIVTNWDDMEK	iTRAQ4plex@N-term; Methyl(E)@4; Oxidation(M)@14; iTRAQ4plex(K)@16
gi|92087016; gi|78355039; gi|7546803; gi|63004272; gi|45709360; gi|42560194; gi|42560193; gi|31323262; gi|2822456; gi|27466722; gi|213042; gi|213034; gi|147742807; gi|147742803	Actin, cytoplasmic 2 (Beta-actin-2) ; beta-actin [Cirrhinus molitorella] ; beta-actin [Pseudorasbora parva] ; beta-actin [Cirrhinus molitorella] ; Bactin2 [Danio rerio] ; Actin, cytoplasmic 1 (Beta-actin) ; Actin, cytoplasmic 1 (Beta-actin) ; beta-actin [Mylopharyngodon piceus] ; beta actin [Danio rerio] ; beta-actin [Megalobrama amblycephala] ; beta-actin ; beta-actin ; beta-actin 1 [Hemibarbus …	58.1333	auto - shared MS/MS	87	YPIEHGIVTNWDDMEK	iTRAQ4plex@N-term; Methyl(E)@4; Oxidation(M)@14; iTRAQ4plex(K)@16
gi|92087016; gi|78355039; gi|7546803; gi|63004272; gi|45709360; gi|42560194; gi|42560193; gi|31323262; gi|2822456; gi|27466722; gi|213042; gi|213034; gi|147742807; gi|147742803	Actin, cytoplasmic 2 (Beta-actin-2) ; beta-actin [Cirrhinus molitorella] ; beta-actin [Pseudorasbora parva] ; beta-actin [Cirrhinus molitorella] ; Bactin2 [Danio rerio] ; Actin, cytoplasmic 1 (Beta-actin) ; Actin, cytoplasmic 1 (Beta-actin) ; beta-actin [Mylopharyngodon piceus] ; beta actin [Danio rerio] ; beta-actin [Megalobrama amblycephala] ; beta-actin ; beta-actin ; beta-actin 1 [Hemibarbus …	58.1333	auto - shared MS/MS	85	YPIEHGIVTNWDDMEK	iTRAQ4plex@N-term; Methyl(E)@4; iTRAQ4plex(K)@16
gi|92087016; gi|78355039; gi|7546803; gi|63004272; gi|45709360; gi|42560194; gi|42560193; gi|31323262; gi|2822456; gi|27466722; gi|213042; gi|213034; gi|147742807; gi|147742803	Actin, cytoplasmic 2 (Beta-actin-2) ; beta-actin [Cirrhinus molitorella] ; beta-actin [Pseudorasbora parva] ; beta-actin [Cirrhinus molitorella] ; Bactin2 [Danio rerio] ; Actin, cytoplasmic 1 (Beta-actin) ; Actin, cytoplasmic 1 (Beta-actin) ; beta-actin [Mylopharyngodon piceus] ; beta actin [Danio rerio] ; beta-actin [Megalobrama amblycephala] ; beta-actin ; beta-actin ; beta-actin 1 [Hemibarbus …	58.1333	no quant - weak signal	83	YPIEHGIVTNWDDMEK	iTRAQ4plex@N-term; Methyl(E)@4; iTRAQ4plex(K)@16
gi|92087016; gi|78355039; gi|7546803; gi|63004272; gi|45709360; gi|42560194; gi|42560193; gi|31323262; gi|2822456; gi|27466722; gi|213042; gi|213034; gi|147742807; gi|147742803	Actin, cytoplasmic 2 (Beta-actin-2) ; beta-actin [Cirrhinus molitorella] ; beta-actin [Pseudorasbora parva] ; beta-actin [Cirrhinus molitorella] ; Bactin2 [Danio rerio] ; Actin, cytoplasmic 1 (Beta-actin) ; Actin, cytoplasmic 1 (Beta-actin) ; beta-actin [Mylopharyngodon piceus] ; beta actin [Danio rerio] ; beta-actin [Megalobrama amblycephala] ; beta-actin ; beta-actin ; beta-actin 1 [Hemibarbus …	58.1333	no quant - weak signal	81	YPIEHGIVTNWDDMEK	iTRAQ4plex@N-term; Methyl(E)@4; iTRAQ4plex(K)@16
gi|92087016; gi|78355039; gi|7546803; gi|63004272; gi|45709360; gi|42560194; gi|42560193; gi|31323262; gi|2822456; gi|27466722; gi|213042; gi|213034; gi|147742807; gi|147742803	Actin, cytoplasmic 2 (Beta-actin-2) ; beta-actin [Cirrhinus molitorella] ; beta-actin [Pseudorasbora parva] ; beta-actin [Cirrhinus molitorella] ; Bactin2 [Danio rerio] ; Actin, cytoplasmic 1 (Beta-actin) ; Actin, cytoplasmic 1 (Beta-actin) ; beta-actin [Mylopharyngodon piceus] ; beta actin [Danio rerio] ; beta-actin [Megalobrama amblycephala] ; beta-actin ; beta-actin ; beta-actin 1 [Hemibarbus …	58.1333	no quant - weak signal	73	YPIEHGIVTNWDDMEK	iTRAQ4plex@N-term; Methyl(E)@4; iTRAQ4plex(K)@16
gi|92087016; gi|78355039; gi|7546803; gi|63004272; gi|45709360; gi|42560194; gi|42560193; gi|31323262; gi|2822456; gi|27466722; gi|213042; gi|213034; gi|147742807; gi|147742803	Actin, cytoplasmic 2 (Beta-actin-2) ; beta-actin [Cirrhinus molitorella] ; beta-actin [Pseudorasbora parva] ; beta-actin [Cirrhinus molitorella] ; Bactin2 [Danio rerio] ; Actin, cytoplasmic 1 (Beta-actin) ; Actin, cytoplasmic 1 (Beta-actin) ; beta-actin [Mylopharyngodon piceus] ; beta actin [Danio rerio] ; beta-actin [Megalobrama amblycephala] ; beta-actin ; beta-actin ; beta-actin 1 [Hemibarbus …	58.1333	no quant - weak signal	71	YPIEHGIVTNWDDMEK	iTRAQ4plex@N-term; Methyl(H)@5; iTRAQ4plex(K)@16
gi|92087016; gi|78355039; gi|7546803; gi|63004272; gi|45709360; gi|42560194; gi|42560193; gi|31323262; gi|2822456; gi|27466722; gi|213042; gi|213034; gi|147742807; gi|147742803	Actin, cytoplasmic 2 (Beta-actin-2) ; beta-actin [Cirrhinus molitorella] ; beta-actin [Pseudorasbora parva] ; beta-actin [Cirrhinus molitorella] ; Bactin2 [Danio rerio] ; Actin, cytoplasmic 1 (Beta-actin) ; Actin, cytoplasmic 1 (Beta-actin) ; beta-actin [Mylopharyngodon piceus] ; beta actin [Danio rerio] ; beta-actin [Megalobrama amblycephala] ; beta-actin ; beta-actin ; beta-actin 1 [Hemibarbus …	58.1333	auto - shared MS/MS	70	YPIEHGIVTNWDDMEK	iTRAQ4plex@N-term; Methyl(E)@4; iTRAQ4plex(K)@16
gi|92087016; gi|78355039; gi|7546803; gi|63004272; gi|45709360; gi|42560194; gi|42560193; gi|31323262; gi|2822456; gi|27466722; gi|213042; gi|213034; gi|147742807; gi|147742803	Actin, cytoplasmic 2 (Beta-actin-2) ; beta-actin [Cirrhinus molitorella] ; beta-actin [Pseudorasbora parva] ; beta-actin [Cirrhinus molitorella] ; Bactin2 [Danio rerio] ; Actin, cytoplasmic 1 (Beta-actin) ; Actin, cytoplasmic 1 (Beta-actin) ; beta-actin [Mylopharyngodon piceus] ; beta actin [Danio rerio] ; beta-actin [Megalobrama amblycephala] ; beta-actin ; beta-actin ; beta-actin 1 [Hemibarbus …	58.1333	auto - shared MS/MS	70	YPIEHGIVTNWDDMEK	iTRAQ4plex@N-term; Methyl(E)@4; iTRAQ4plex(K)@16
gi|92087016; gi|78355039; gi|7546803; gi|63004272; gi|45709360; gi|42560194; gi|42560193; gi|31323262; gi|2822456; gi|27466722; gi|213042; gi|213034; gi|147742807; gi|147742803	Actin, cytoplasmic 2 (Beta-actin-2) ; beta-actin [Cirrhinus molitorella] ; beta-actin [Pseudorasbora parva] ; beta-actin [Cirrhinus molitorella] ; Bactin2 [Danio rerio] ; Actin, cytoplasmic 1 (Beta-actin) ; Actin, cytoplasmic 1 (Beta-actin) ; beta-actin [Mylopharyngodon piceus] ; beta actin [Danio rerio] ; beta-actin [Megalobrama amblycephala] ; beta-actin ; beta-actin ; beta-actin 1 [Hemibarbus …	58.1333	auto - shared MS/MS	68	YPIEHGIVTNWDDMEK	iTRAQ4plex@N-term; Methyl(E)@4; iTRAQ4plex(K)@16
gi|92087016; gi|78355039; gi|7546803; gi|63004272; gi|45709360; gi|42560194; gi|42560193; gi|31323262; gi|2822456; gi|27466722; gi|213042; gi|213034; gi|147742807; gi|147742803	Actin, cytoplasmic 2 (Beta-actin-2) ; beta-actin [Cirrhinus molitorella] ; beta-actin [Pseudorasbora parva] ; beta-actin [Cirrhinus molitorella] ; Bactin2 [Danio rerio] ; Actin, cytoplasmic 1 (Beta-actin) ; Actin, cytoplasmic 1 (Beta-actin) ; beta-actin [Mylopharyngodon piceus] ; beta actin [Danio rerio] ; beta-actin [Megalobrama amblycephala] ; beta-actin ; beta-actin ; beta-actin 1 [Hemibarbus …	58.1333	auto - shared MS/MS	66	YPIEHGIVTNWDDMEK	iTRAQ4plex@N-term; Methyl(E)@4; iTRAQ4plex(K)@16
gi|92087016; gi|78355039; gi|7546803; gi|63004272; gi|45709360; gi|42560194; gi|42560193; gi|31323262; gi|2822456; gi|27466722; gi|213042; gi|213034; gi|147742807; gi|147742803	Actin, cytoplasmic 2 (Beta-actin-2) ; beta-actin [Cirrhinus molitorella] ; beta-actin [Pseudorasbora parva] ; beta-actin [Cirrhinus molitorella] ; Bactin2 [Danio rerio] ; Actin, cytoplasmic 1 (Beta-actin) ; Actin, cytoplasmic 1 (Beta-actin) ; beta-actin [Mylopharyngodon piceus] ; beta actin [Danio rerio] ; beta-actin [Megalobrama amblycephala] ; beta-actin ; beta-actin ; beta-actin 1 [Hemibarbus …	58.1333	no quant - weak signal	57	YPIEHGIVTNWDDMEK	iTRAQ4plex@N-term; Methyl(H)@5; Oxidation(M)@14; iTRAQ4plex(K)@16
gi|92087016; gi|78355039; gi|7546803; gi|63004272; gi|45709360; gi|42560194; gi|42560193; gi|31323262; gi|2822456; gi|27466722; gi|213042; gi|213034; gi|147742807; gi|147742803	Actin, cytoplasmic 2 (Beta-actin-2) ; beta-actin [Cirrhinus molitorella] ; beta-actin [Pseudorasbora parva] ; beta-actin [Cirrhinus molitorella] ; Bactin2 [Danio rerio] ; Actin, cytoplasmic 1 (Beta-actin) ; Actin, cytoplasmic 1 (Beta-actin) ; beta-actin [Mylopharyngodon piceus] ; beta actin [Danio rerio] ; beta-actin [Megalobrama amblycephala] ; beta-actin ; beta-actin ; beta-actin 1 [Hemibarbus …	58.1333	auto - shared MS/MS	48	YPIEHGIVTNWDDMEK	iTRAQ4plex@N-term; Methyl(E)@4; Asp->Asn@13; iTRAQ4plex(K)@16
gi|92087016; gi|78355039; gi|7546803; gi|63004272; gi|45709360; gi|42560194; gi|42560193; gi|31323262; gi|2822456; gi|27466722; gi|213042; gi|213034; gi|147742807; gi|147742803	Actin, cytoplasmic 2 (Beta-actin-2) ; beta-actin [Cirrhinus molitorella] ; beta-actin [Pseudorasbora parva] ; beta-actin [Cirrhinus molitorella] ; Bactin2 [Danio rerio] ; Actin, cytoplasmic 1 (Beta-actin) ; Actin, cytoplasmic 1 (Beta-actin) ; beta-actin [Mylopharyngodon piceus] ; beta actin [Danio rerio] ; beta-actin [Megalobrama amblycephala] ; beta-actin ; beta-actin ; beta-actin 1 [Hemibarbus …	58.1333	auto - shared MS/MS	41	YPIEHGIVTNWDDMEK	iTRAQ4plex@N-term; Methyl(E)@4; iTRAQ4plex(K)@16
gi|92087016; gi|78355039; gi|7546803; gi|63004272; gi|45709360; gi|42560194; gi|42560193; gi|31323262; gi|2822456; gi|27466722; gi|213042; gi|213034; gi|147742807; gi|147742803	Actin, cytoplasmic 2 (Beta-actin-2) ; beta-actin [Cirrhinus molitorella] ; beta-actin [Pseudorasbora parva] ; beta-actin [Cirrhinus molitorella] ; Bactin2 [Danio rerio] ; Actin, cytoplasmic 1 (Beta-actin) ; Actin, cytoplasmic 1 (Beta-actin) ; beta-actin [Mylopharyngodon piceus] ; beta actin [Danio rerio] ; beta-actin [Megalobrama amblycephala] ; beta-actin ; beta-actin ; beta-actin 1 [Hemibarbus …	58.1333	no quant - weak signal	33	YPIEHGIVTNWDDMEK	iTRAQ4plex@N-term; Methyl(E)@4; iTRAQ4plex(K)@16
gi|92087016; gi|78355039; gi|7546803; gi|63004272; gi|45709360; gi|42560194; gi|42560193; gi|31323262; gi|2822456; gi|27466722; gi|213042; gi|213034; gi|147742807; gi|147742803	Actin, cytoplasmic 2 (Beta-actin-2) ; beta-actin [Cirrhinus molitorella] ; beta-actin [Pseudorasbora parva] ; beta-actin [Cirrhinus molitorella] ; Bactin2 [Danio rerio] ; Actin, cytoplasmic 1 (Beta-actin) ; Actin, cytoplasmic 1 (Beta-actin) ; beta-actin [Mylopharyngodon piceus] ; beta actin [Danio rerio] ; beta-actin [Megalobrama amblycephala] ; beta-actin ; beta-actin ; beta-actin 1 [Hemibarbus …	58.1333	no quant - weak signal	33	YPIEHGIVTNWDDMEK	iTRAQ4plex@N-term; Methyl(H)@5; iTRAQ4plex(K)@16
gi|92087016; gi|78355039; gi|7546803; gi|63004272; gi|45709360; gi|42560194; gi|42560193; gi|31323262; gi|2822456; gi|27466722; gi|213042; gi|213034; gi|147742807; gi|147742803	Actin, cytoplasmic 2 (Beta-actin-2) ; beta-actin [Cirrhinus molitorella] ; beta-actin [Pseudorasbora parva] ; beta-actin [Cirrhinus molitorella] ; Bactin2 [Danio rerio] ; Actin, cytoplasmic 1 (Beta-actin) ; Actin, cytoplasmic 1 (Beta-actin) ; beta-actin [Mylopharyngodon piceus] ; beta actin [Danio rerio] ; beta-actin [Megalobrama amblycephala] ; beta-actin ; beta-actin ; beta-actin 1 [Hemibarbus …	58.1333	auto - shared MS/MS	31	YPIEHGIVTNWDDMEK	iTRAQ4plex@N-term; Methyl(E)@4; iTRAQ4plex(K)@16
gi|92087016; gi|78355039; gi|7546803; gi|63004272; gi|45709360; gi|42560194; gi|42560193; gi|31323262; gi|2822456; gi|27466722; gi|213042; gi|213034; gi|147742807; gi|147742803	Actin, cytoplasmic 2 (Beta-actin-2) ; beta-actin [Cirrhinus molitorella] ; beta-actin [Pseudorasbora parva] ; beta-actin [Cirrhinus molitorella] ; Bactin2 [Danio rerio] ; Actin, cytoplasmic 1 (Beta-actin) ; Actin, cytoplasmic 1 (Beta-actin) ; beta-actin [Mylopharyngodon piceus] ; beta actin [Danio rerio] ; beta-actin [Megalobrama amblycephala] ; beta-actin ; beta-actin ; beta-actin 1 [Hemibarbus …	58.1333	auto - shared MS/MS	29	YPIEHGIVTNWDDMEK	iTRAQ4plex@N-term; Methyl(E)@4; iTRAQ4plex(K)@16
gi|92087016; gi|78355039; gi|7546803; gi|63004272; gi|45709360; gi|42560194; gi|42560193; gi|31323262; gi|2822456; gi|27466722; gi|213042; gi|213034; gi|147742807; gi|147742803	Actin, cytoplasmic 2 (Beta-actin-2) ; beta-actin [Cirrhinus molitorella] ; beta-actin [Pseudorasbora parva] ; beta-actin [Cirrhinus molitorella] ; Bactin2 [Danio rerio] ; Actin, cytoplasmic 1 (Beta-actin) ; Actin, cytoplasmic 1 (Beta-actin) ; beta-actin [Mylopharyngodon piceus] ; beta actin [Danio rerio] ; beta-actin [Megalobrama amblycephala] ; beta-actin ; beta-actin ; beta-actin 1 [Hemibarbus …	58.1333	no quant - weak signal	26	YPIEHGIVTNWDDMEK	iTRAQ4plex@N-term; Methyl(E)@4; iTRAQ4plex(K)@16
gi|92087016; gi|78355039; gi|7546803; gi|63004272; gi|45709360; gi|42560194; gi|42560193; gi|31323262; gi|2822456; gi|27466722; gi|213042; gi|213034; gi|147742807; gi|147742803	Actin, cytoplasmic 2 (Beta-actin-2) ; beta-actin [Cirrhinus molitorella] ; beta-actin [Pseudorasbora parva] ; beta-actin [Cirrhinus molitorella] ; Bactin2 [Danio rerio] ; Actin, cytoplasmic 1 (Beta-actin) ; Actin, cytoplasmic 1 (Beta-actin) ; beta-actin [Mylopharyngodon piceus] ; beta actin [Danio rerio] ; beta-actin [Megalobrama amblycephala] ; beta-actin ; beta-actin ; beta-actin 1 [Hemibarbus …	58.1333	no quant - weak signal	25	YPIEHGIVTNWDDMEK	iTRAQ4plex@N-term; Methyl(H)@5; iTRAQ4plex(K)@16
gi|92087016; gi|78355039; gi|7546803; gi|63004272; gi|45709360; gi|42560194; gi|42560193; gi|31323262; gi|2822456; gi|27466722; gi|213042; gi|213034; gi|147742807; gi|147742803	Actin, cytoplasmic 2 (Beta-actin-2) ; beta-actin [Cirrhinus molitorella] ; beta-actin [Pseudorasbora parva] ; beta-actin [Cirrhinus molitorella] ; Bactin2 [Danio rerio] ; Actin, cytoplasmic 1 (Beta-actin) ; Actin, cytoplasmic 1 (Beta-actin) ; beta-actin [Mylopharyngodon piceus] ; beta actin [Danio rerio] ; beta-actin [Megalobrama amblycephala] ; beta-actin ; beta-actin ; beta-actin 1 [Hemibarbus …	58.1333	no quant - weak signal	24	YPIEHGIVTNWDDMEK	iTRAQ4plex@N-term; Methyl(E)@4; iTRAQ4plex(K)@16
gi|92087016; gi|78355039; gi|7546803; gi|63004272; gi|45709360; gi|42560194; gi|42560193; gi|31323262; gi|2822456; gi|27466722; gi|213042; gi|213034; gi|147742807; gi|147742803	Actin, cytoplasmic 2 (Beta-actin-2) ; beta-actin [Cirrhinus molitorella] ; beta-actin [Pseudorasbora parva] ; beta-actin [Cirrhinus molitorella] ; Bactin2 [Danio rerio] ; Actin, cytoplasmic 1 (Beta-actin) ; Actin, cytoplasmic 1 (Beta-actin) ; beta-actin [Mylopharyngodon piceus] ; beta actin [Danio rerio] ; beta-actin [Megalobrama amblycephala] ; beta-actin ; beta-actin ; beta-actin 1 [Hemibarbus …	58.1333	no quant - weak signal	24	YPIEHGIVTNWDDMEK	iTRAQ4plex@N-term; Methyl(E)@4; iTRAQ4plex(K)@16
gi|92087016; gi|78355039; gi|7546803; gi|63004272; gi|45709360; gi|42560194; gi|42560193; gi|31323262; gi|2822456; gi|27466722; gi|213042; gi|213034; gi|147742807; gi|147742803	Actin, cytoplasmic 2 (Beta-actin-2) ; beta-actin [Cirrhinus molitorella] ; beta-actin [Pseudorasbora parva] ; beta-actin [Cirrhinus molitorella] ; Bactin2 [Danio rerio] ; Actin, cytoplasmic 1 (Beta-actin) ; Actin, cytoplasmic 1 (Beta-actin) ; beta-actin [Mylopharyngodon piceus] ; beta actin [Danio rerio] ; beta-actin [Megalobrama amblycephala] ; beta-actin ; beta-actin ; beta-actin 1 [Hemibarbus …	58.1333	no quant - weak signal	23	YPIEHGIVTNWDDMEK	iTRAQ4plex@N-term; Methyl(H)@5; iTRAQ4plex(K)@16
gi|92087016; gi|78355039; gi|7546803; gi|63004272; gi|45709360; gi|42560194; gi|42560193; gi|31323262; gi|2822456; gi|27466722; gi|213042; gi|213034; gi|147742807; gi|147742803	Actin, cytoplasmic 2 (Beta-actin-2) ; beta-actin [Cirrhinus molitorella] ; beta-actin [Pseudorasbora parva] ; beta-actin [Cirrhinus molitorella] ; Bactin2 [Danio rerio] ; Actin, cytoplasmic 1 (Beta-actin) ; Actin, cytoplasmic 1 (Beta-actin) ; beta-actin [Mylopharyngodon piceus] ; beta actin [Danio rerio] ; beta-actin [Megalobrama amblycephala] ; beta-actin ; beta-actin ; beta-actin 1 [Hemibarbus …	58.1333	auto	22	YPIEHGIVTNWDDMEK	iTRAQ4plex@N-term; Methyl(H)@5; iTRAQ4plex(K)@16
gi|92087016; gi|78355039; gi|7546803; gi|63004272; gi|45709360; gi|42560194; gi|42560193; gi|31323262; gi|2822456; gi|27466722; gi|213042; gi|213034; gi|147742807; gi|147742803	Actin, cytoplasmic 2 (Beta-actin-2) ; beta-actin [Cirrhinus molitorella] ; beta-actin [Pseudorasbora parva] ; beta-actin [Cirrhinus molitorella] ; Bactin2 [Danio rerio] ; Actin, cytoplasmic 1 (Beta-actin) ; Actin, cytoplasmic 1 (Beta-actin) ; beta-actin [Mylopharyngodon piceus] ; beta actin [Danio rerio] ; beta-actin [Megalobrama amblycephala] ; beta-actin ; beta-actin ; beta-actin 1 [Hemibarbus …	58.1333	auto - shared MS/MS	21	YPIEHGIVTNWDDMEK	iTRAQ4plex@N-term; Methyl(E)@4; iTRAQ4plex(K)@16
gi|92087016; gi|78355039; gi|7546803; gi|63004272; gi|45709360; gi|42560194; gi|42560193; gi|31323262; gi|2822456; gi|27466722; gi|213042; gi|213034; gi|147742807; gi|147742803	Actin, cytoplasmic 2 (Beta-actin-2) ; beta-actin [Cirrhinus molitorella] ; beta-actin [Pseudorasbora parva] ; beta-actin [Cirrhinus molitorella] ; Bactin2 [Danio rerio] ; Actin, cytoplasmic 1 (Beta-actin) ; Actin, cytoplasmic 1 (Beta-actin) ; beta-actin [Mylopharyngodon piceus] ; beta actin [Danio rerio] ; beta-actin [Megalobrama amblycephala] ; beta-actin ; beta-actin ; beta-actin 1 [Hemibarbus …	58.1333	auto - shared MS/MS	13	YPIEHGIVTNWDDMEK	iTRAQ4plex@N-term; Methyl(E)@4; Asn->Glu@10; iTRAQ4plex(K)@16
gi|92087016; gi|78355039; gi|7546803; gi|63004272; gi|45709360; gi|42560194; gi|42560193; gi|31323262; gi|2822456; gi|27466722; gi|213042; gi|213034; gi|147742807; gi|147742803	Actin, cytoplasmic 2 (Beta-actin-2) ; beta-actin [Cirrhinus molitorella] ; beta-actin [Pseudorasbora parva] ; beta-actin [Cirrhinus molitorella] ; Bactin2 [Danio rerio] ; Actin, cytoplasmic 1 (Beta-actin) ; Actin, cytoplasmic 1 (Beta-actin) ; beta-actin [Mylopharyngodon piceus] ; beta actin [Danio rerio] ; beta-actin [Megalobrama amblycephala] ; beta-actin ; beta-actin ; beta-actin 1 [Hemibarbus …	58.1333	auto	11	YPIEHGIVTNWDDMEK	iTRAQ4plex@N-term; Methyl(E)@4; Oxidation(M)@14; iTRAQ4plex(K)@16
gi|92087016; gi|78355039; gi|7546803; gi|63004272; gi|45709360; gi|42560194; gi|42560193; gi|31323262; gi|2822456; gi|27466722; gi|213042; gi|213034; gi|147742807; gi|147742803	Actin, cytoplasmic 2 (Beta-actin-2) ; beta-actin [Cirrhinus molitorella] ; beta-actin [Pseudorasbora parva] ; beta-actin [Cirrhinus molitorella] ; Bactin2 [Danio rerio] ; Actin, cytoplasmic 1 (Beta-actin) ; Actin, cytoplasmic 1 (Beta-actin) ; beta-actin [Mylopharyngodon piceus] ; beta actin [Danio rerio] ; beta-actin [Megalobrama amblycephala] ; beta-actin ; beta-actin ; beta-actin 1 [Hemibarbus …	58.1333	no quant - weak signal	5	YPIEHGIVTNWDDMEK	iTRAQ4plex@N-term; Methyl(E)@4; iTRAQ4plex(K)@16
gi|92087016; gi|78355039; gi|7546803; gi|63004272; gi|45709360; gi|42560194; gi|42560193; gi|31323262; gi|2822456; gi|27466722; gi|213042; gi|213034; gi|147742807; gi|147742803	Actin, cytoplasmic 2 (Beta-actin-2) ; beta-actin [Cirrhinus molitorella] ; beta-actin [Pseudorasbora parva] ; beta-actin [Cirrhinus molitorella] ; Bactin2 [Danio rerio] ; Actin, cytoplasmic 1 (Beta-actin) ; Actin, cytoplasmic 1 (Beta-actin) ; beta-actin [Mylopharyngodon piceus] ; beta actin [Danio rerio] ; beta-actin [Megalobrama amblycephala] ; beta-actin ; beta-actin ; beta-actin 1 [Hemibarbus …	58.1333	no quant - weak signal	4	YPIEHGIVTNWDDMEK	iTRAQ4plex@N-term; Methyl(E)@4; iTRAQ4plex(K)@16
gi|92087016; gi|78355039; gi|7546803; gi|63004272; gi|45709360; gi|42560194; gi|42560193; gi|31323262; gi|2822456; gi|27466722; gi|213042; gi|213034; gi|147742807; gi|147742803	Actin, cytoplasmic 2 (Beta-actin-2) ; beta-actin [Cirrhinus molitorella] ; beta-actin [Pseudorasbora parva] ; beta-actin [Cirrhinus molitorella] ; Bactin2 [Danio rerio] ; Actin, cytoplasmic 1 (Beta-actin) ; Actin, cytoplasmic 1 (Beta-actin) ; beta-actin [Mylopharyngodon piceus] ; beta actin [Danio rerio] ; beta-actin [Megalobrama amblycephala] ; beta-actin ; beta-actin ; beta-actin 1 [Hemibarbus …	58.1333	no quant - weak signal	4	YPIEHGIVTNWDDMEK	iTRAQ4plex@N-term; Methyl(E)@4; iTRAQ4plex(K)@16
gi|92087016; gi|78355039; gi|7546803; gi|63004272; gi|45709360; gi|42560194; gi|42560193; gi|31323262; gi|2822456; gi|27466722; gi|213042; gi|213034; gi|147742807; gi|147742803	Actin, cytoplasmic 2 (Beta-actin-2) ; beta-actin [Cirrhinus molitorella] ; beta-actin [Pseudorasbora parva] ; beta-actin [Cirrhinus molitorella] ; Bactin2 [Danio rerio] ; Actin, cytoplasmic 1 (Beta-actin) ; Actin, cytoplasmic 1 (Beta-actin) ; beta-actin [Mylopharyngodon piceus] ; beta actin [Danio rerio] ; beta-actin [Megalobrama amblycephala] ; beta-actin ; beta-actin ; beta-actin 1 [Hemibarbus …	58.1333	no quant - weak signal	4	YPIEHGIVTNWDDMEK	iTRAQ4plex@N-term; Methyl(E)@4; iTRAQ4plex(K)@16
gi|92087016; gi|78355039; gi|7546803; gi|63004272; gi|45709360; gi|42560194; gi|42560193; gi|31323262; gi|2822456; gi|27466722; gi|213042; gi|213034; gi|147742807; gi|147742803	Actin, cytoplasmic 2 (Beta-actin-2) ; beta-actin [Cirrhinus molitorella] ; beta-actin [Pseudorasbora parva] ; beta-actin [Cirrhinus molitorella] ; Bactin2 [Danio rerio] ; Actin, cytoplasmic 1 (Beta-actin) ; Actin, cytoplasmic 1 (Beta-actin) ; beta-actin [Mylopharyngodon piceus] ; beta actin [Danio rerio] ; beta-actin [Megalobrama amblycephala] ; beta-actin ; beta-actin ; beta-actin 1 [Hemibarbus …	58.1333	no quant - weak signal	4	YPIEHGIVTNWDDMEK	iTRAQ4plex@N-term; Methyl(E)@4; iTRAQ4plex(K)@16
gi|92087016; gi|78355039; gi|7546803; gi|63004272; gi|45709360; gi|42560194; gi|42560193; gi|31323262; gi|2822456; gi|27466722; gi|213042; gi|213034; gi|147742807; gi|147742803	Actin, cytoplasmic 2 (Beta-actin-2) ; beta-actin [Cirrhinus molitorella] ; beta-actin [Pseudorasbora parva] ; beta-actin [Cirrhinus molitorella] ; Bactin2 [Danio rerio] ; Actin, cytoplasmic 1 (Beta-actin) ; Actin, cytoplasmic 1 (Beta-actin) ; beta-actin [Mylopharyngodon piceus] ; beta actin [Danio rerio] ; beta-actin [Megalobrama amblycephala] ; beta-actin ; beta-actin ; beta-actin 1 [Hemibarbus …	58.1333	no quant - weak signal	4	YPIEHGIVTNWDDMEK	iTRAQ4plex@N-term; Methyl(H)@5; iTRAQ4plex(K)@16
gi|92087016; gi|78355039; gi|7546803; gi|63004272; gi|45709360; gi|42560194; gi|42560193; gi|31323262; gi|2822456; gi|27466722; gi|213042; gi|213034; gi|147742807; gi|147742803	Actin, cytoplasmic 2 (Beta-actin-2) ; beta-actin [Cirrhinus molitorella] ; beta-actin [Pseudorasbora parva] ; beta-actin [Cirrhinus molitorella] ; Bactin2 [Danio rerio] ; Actin, cytoplasmic 1 (Beta-actin) ; Actin, cytoplasmic 1 (Beta-actin) ; beta-actin [Mylopharyngodon piceus] ; beta actin [Danio rerio] ; beta-actin [Megalobrama amblycephala] ; beta-actin ; beta-actin ; beta-actin 1 [Hemibarbus …	58.1333	auto	2	YPIEHGIVTNWDDMEK	iTRAQ4plex@N-term; Methyl(E)@4; Oxidation(M)@14; iTRAQ4plex(K)@16
gi|92087016; gi|78355039; gi|7546803; gi|63004272; gi|45709360; gi|42560194; gi|42560193; gi|31323262; gi|2822456; gi|27466722; gi|213042; gi|213034; gi|147742807; gi|147742803	Actin, cytoplasmic 2 (Beta-actin-2) ; beta-actin [Cirrhinus molitorella] ; beta-actin [Pseudorasbora parva] ; beta-actin [Cirrhinus molitorella] ; Bactin2 [Danio rerio] ; Actin, cytoplasmic 1 (Beta-actin) ; Actin, cytoplasmic 1 (Beta-actin) ; beta-actin [Mylopharyngodon piceus] ; beta actin [Danio rerio] ; beta-actin [Megalobrama amblycephala] ; beta-actin ; beta-actin ; beta-actin 1 [Hemibarbus …	58.1333	auto	1	YPIEHGIVTNWDDMEK	iTRAQ4plex@N-term; Pro->pyro-Glu(P)@2; Oxidation(M)@14; iTRAQ4plex(K)@16
gi|92087016; gi|78355039; gi|7546803; gi|63004272; gi|45709360; gi|42560194; gi|42560193; gi|31323262; gi|2822456; gi|27466722; gi|213042; gi|213034; gi|147742807; gi|147742803	Actin, cytoplasmic 2 (Beta-actin-2) ; beta-actin [Cirrhinus molitorella] ; beta-actin [Pseudorasbora parva] ; beta-actin [Cirrhinus molitorella] ; Bactin2 [Danio rerio] ; Actin, cytoplasmic 1 (Beta-actin) ; Actin, cytoplasmic 1 (Beta-actin) ; beta-actin [Mylopharyngodon piceus] ; beta actin [Danio rerio] ; beta-actin [Megalobrama amblycephala] ; beta-actin ; beta-actin ; beta-actin 1 [Hemibarbus …	58.1333	auto	1	YPIEHGIVTNWDDMEK	iTRAQ4plex@N-term; Methyl(H)@5; iTRAQ4plex(K)@16
gi|92087016; gi|78355039; gi|7546803; gi|63004272; gi|45709360; gi|42560194; gi|42560193; gi|31323262; gi|2822456; gi|27466722; gi|213042; gi|213034; gi|147742807; gi|147742803	Actin, cytoplasmic 2 (Beta-actin-2) ; beta-actin [Cirrhinus molitorella] ; beta-actin [Pseudorasbora parva] ; beta-actin [Cirrhinus molitorella] ; Bactin2 [Danio rerio] ; Actin, cytoplasmic 1 (Beta-actin) ; Actin, cytoplasmic 1 (Beta-actin) ; beta-actin [Mylopharyngodon piceus] ; beta actin [Danio rerio] ; beta-actin [Megalobrama amblycephala] ; beta-actin ; beta-actin ; beta-actin 1 [Hemibarbus …	58.1333	no quant - weak signal	0	YPIEHGIVTNWDDMEK	iTRAQ4plex@N-term; Methyl(E)@4; Deamidated(N)@10; Methyl(D)@12; iTRAQ4plex(K)@16
gi|92087016; gi|78355039; gi|7546803; gi|63004272; gi|45709360; gi|42560194; gi|42560193; gi|31323262; gi|2822456; gi|27466722; gi|213042; gi|213034; gi|147742807; gi|147742803	Actin, cytoplasmic 2 (Beta-actin-2) ; beta-actin [Cirrhinus molitorella] ; beta-actin [Pseudorasbora parva] ; beta-actin [Cirrhinus molitorella] ; Bactin2 [Danio rerio] ; Actin, cytoplasmic 1 (Beta-actin) ; Actin, cytoplasmic 1 (Beta-actin) ; beta-actin [Mylopharyngodon piceus] ; beta actin [Danio rerio] ; beta-actin [Megalobrama amblycephala] ; beta-actin ; beta-actin ; beta-actin 1 [Hemibarbus …	58.1333	no quant - weak signal	0	YPIEHGIVTNWDDMEK	iTRAQ4plex@N-term; Methyl(E)@4; iTRAQ4plex(K)@16
gi|92087016; gi|78355039; gi|7546803; gi|63004272; gi|45709360; gi|42560194; gi|42560193; gi|31323262; gi|2822456; gi|27466722; gi|213042; gi|213034; gi|147742807; gi|147742803	Actin, cytoplasmic 2 (Beta-actin-2) ; beta-actin [Cirrhinus molitorella] ; beta-actin [Pseudorasbora parva] ; beta-actin [Cirrhinus molitorella] ; Bactin2 [Danio rerio] ; Actin, cytoplasmic 1 (Beta-actin) ; Actin, cytoplasmic 1 (Beta-actin) ; beta-actin [Mylopharyngodon piceus] ; beta actin [Danio rerio] ; beta-actin [Megalobrama amblycephala] ; beta-actin ; beta-actin ; beta-actin 1 [Hemibarbus …	58.1333	no quant - weak signal	0	YPIEHGIVTNWDDMEK	iTRAQ4plex@N-term; Methyl(E)@4; iTRAQ4plex(K)@16
gi|92087016; gi|78355039; gi|7546803; gi|63004272; gi|45709360; gi|42560194; gi|42560193; gi|31323262; gi|2822456; gi|27466722; gi|213042; gi|213034; gi|147742807; gi|147742803	Actin, cytoplasmic 2 (Beta-actin-2) ; beta-actin [Cirrhinus molitorella] ; beta-actin [Pseudorasbora parva] ; beta-actin [Cirrhinus molitorella] ; Bactin2 [Danio rerio] ; Actin, cytoplasmic 1 (Beta-actin) ; Actin, cytoplasmic 1 (Beta-actin) ; beta-actin [Mylopharyngodon piceus] ; beta actin [Danio rerio] ; beta-actin [Megalobrama amblycephala] ; beta-actin ; beta-actin ; beta-actin 1 [Hemibarbus …	58.1333	no quant - weak signal	0	YPIEHGIVTNWDDMEK	iTRAQ4plex@N-term; Methyl(I)@3; iTRAQ4plex(K)@16
gi|92087016; gi|78355039; gi|7546803; gi|63004272; gi|45709360; gi|42560194; gi|42560193; gi|31323262; gi|2822456; gi|27466722; gi|213042; gi|213034; gi|147742807; gi|147742803	Actin, cytoplasmic 2 (Beta-actin-2) ; beta-actin [Cirrhinus molitorella] ; beta-actin [Pseudorasbora parva] ; beta-actin [Cirrhinus molitorella] ; Bactin2 [Danio rerio] ; Actin, cytoplasmic 1 (Beta-actin) ; Actin, cytoplasmic 1 (Beta-actin) ; beta-actin [Mylopharyngodon piceus] ; beta actin [Danio rerio] ; beta-actin [Megalobrama amblycephala] ; beta-actin ; beta-actin ; beta-actin 1 [Hemibarbus …	58.1333	no quant - weak signal	0	YPIEHGIVTNWDDMEK	iTRAQ4plex@N-term; Methyl(H)@5; iTRAQ4plex(K)@16
gi|115529301; gi|115313563	hypothetical protein LOC767746 [Danio rerio] ; Zgc:153426 [Danio rerio]	57.6577	no quant - weak signal	99	AILVDLEPGTMDSVR	iTRAQ4plex@N-term
gi|115529301; gi|115313563	hypothetical protein LOC767746 [Danio rerio] ; Zgc:153426 [Danio rerio]	57.6577	no quant - weak signal	99	EAESCDCLQGFQLTH	iTRAQ4plex@N-term; Methylthio(C)@5; Methylthio(C)@7
gi|115529301; gi|115313563	hypothetical protein LOC767746 [Danio rerio] ; Zgc:153426 [Danio rerio]	57.6577	auto - shared MS/MS	99	EIVHLQAGQCGN	iTRAQ4plex@N-term; Methylthio(C)@10
gi|115529301; gi|115313563	hypothetical protein LOC767746 [Danio rerio] ; Zgc:153426 [Danio rerio]	57.6577	no quant - weak signal	99	EIVHLQAGQCGNQIGAK	iTRAQ4plex@N-term; Methylthio(C)@10; Deamidated(N)@12; iTRAQ4plex(K)@17
gi|115529301; gi|115313563	hypothetical protein LOC767746 [Danio rerio] ; Zgc:153426 [Danio rerio]	57.6577	no quant	99	EVDEQMLNVQNK	iTRAQ4plex@N-term; iTRAQ4plex(K)@12
gi|115529301; gi|115313563	hypothetical protein LOC767746 [Danio rerio] ; Zgc:153426 [Danio rerio]	57.6577	auto - shared MS/MS	99	FPGQLNADLR	iTRAQ4plex@N-term
gi|115529301; gi|115313563	hypothetical protein LOC767746 [Danio rerio] ; Zgc:153426 [Danio rerio]	57.6577	auto - shared MS/MS	99	IGNSTAIQELFK	iTRAQ4plex@N-term; Deamidated(N)@3; iTRAQ4plex(K)@12
gi|115529301; gi|115313563	hypothetical protein LOC767746 [Danio rerio] ; Zgc:153426 [Danio rerio]	57.6577	auto - shared MS/MS	99	IMNTFSVVPSPK	iTRAQ4plex@N-term; Oxidation(M)@2; iTRAQ4plex(K)@12
gi|115529301; gi|115313563	hypothetical protein LOC767746 [Danio rerio] ; Zgc:153426 [Danio rerio]	57.6577	auto - shared MS/MS	99	ISVYYNEATGGK	iTRAQ4plex@N-term; Deamidated(N)@6; iTRAQ4plex(K)@12
gi|115529301; gi|115313563	hypothetical protein LOC767746 [Danio rerio] ; Zgc:153426 [Danio rerio]	57.6577	auto - shared MS/MS	99	LAVNMVPFPR	iTRAQ4plex@N-term; Oxidation(M)@5
gi|115529301; gi|115313563	hypothetical protein LOC767746 [Danio rerio] ; Zgc:153426 [Danio rerio]	57.6577	no quant - weak signal	99	LHFFMPGFAPLTSR	iTRAQ4plex@N-term; Oxidation(M)@5
gi|115529301; gi|115313563	hypothetical protein LOC767746 [Danio rerio] ; Zgc:153426 [Danio rerio]	57.6577	auto - shared MS/MS	99	MAATFIGNSTAIQELFK	iTRAQ4plex@N-term; Deamidated(N)@8; iTRAQ4plex(K)@17
gi|115529301; gi|115313563	hypothetical protein LOC767746 [Danio rerio] ; Zgc:153426 [Danio rerio]	57.6577	auto - shared MS/MS	99	NSSYFVEWIPNNVK	iTRAQ4plex@N-term; Deamidated(N)@1; iTRAQ4plex(K)@14
gi|115529301; gi|115313563	hypothetical protein LOC767746 [Danio rerio] ; Zgc:153426 [Danio rerio]	57.6577	auto - shared MS/MS	99	RSLSVPELTQQMFDAK	No iTRAQ4plex@N-term; Oxidation(M)@12; iTRAQ4plex(K)@16
gi|115529301; gi|115313563	hypothetical protein LOC767746 [Danio rerio] ; Zgc:153426 [Danio rerio]	57.6577	auto - shared MS/MS	99	SLGGGTGSGMGTLLISK	iTRAQ4plex@N-term; Oxidation(M)@10; iTRAQ4plex(K)@17
gi|115529301; gi|115313563	hypothetical protein LOC767746 [Danio rerio] ; Zgc:153426 [Danio rerio]	57.6577	auto - shared MS/MS	99	TAVCDIPPR	iTRAQ4plex@N-term; Methylthio(C)@4
gi|115529301; gi|115313563	hypothetical protein LOC767746 [Danio rerio] ; Zgc:153426 [Danio rerio]	57.6577	auto - shared MS/MS	95	YLTVAAVFR	iTRAQ4plex@N-term
gi|115529301; gi|115313563	hypothetical protein LOC767746 [Danio rerio] ; Zgc:153426 [Danio rerio]	57.6577	no quant - weak signal	93	ISEQFTAMFR	No iTRAQ4plex@N-term; Ser->Leu@2
gi|115529301; gi|115313563	hypothetical protein LOC767746 [Danio rerio] ; Zgc:153426 [Danio rerio]	57.6577	no quant - weak signal	91	GQLNADLR	iTRAQ4plex@N-term
gi|115529301; gi|115313563	hypothetical protein LOC767746 [Danio rerio] ; Zgc:153426 [Danio rerio]	57.6577	auto - shared MS/MS	91	NMMAACDPR	iTRAQ4plex@N-term; Methylthio(C)@6
gi|115529301; gi|115313563	hypothetical protein LOC767746 [Danio rerio] ; Zgc:153426 [Danio rerio]	57.6577	no quant - weak signal	86	IREEYPDR	iTRAQ4plex@N-term
gi|115529301; gi|115313563	hypothetical protein LOC767746 [Danio rerio] ; Zgc:153426 [Danio rerio]	57.6577	no quant	61	HFFMPGFAPLTSR	iTRAQ4plex@N-term; Phe->Asp@2
gi|115529301; gi|115313563	hypothetical protein LOC767746 [Danio rerio] ; Zgc:153426 [Danio rerio]	57.6577	no quant - weak signal	12.6923	VSDTVVEPYNATLSVH	iTRAQ4plex@N-term; Glu->Gln@7; iTRAQ4plex(S)@14
gi|115529301; gi|115313563	hypothetical protein LOC767746 [Danio rerio] ; Zgc:153426 [Danio rerio]	57.6577	auto - shared MS/MS	9	SLSVPELTQQMFDAK	iTRAQ4plex@N-term; Methyl(S)@3; iTRAQ4plex(K)@15
gi|115529301; gi|115313563	hypothetical protein LOC767746 [Danio rerio] ; Zgc:153426 [Danio rerio]	57.6577	no quant - weak signal	7.68734	VSDTVVEPY	iTRAQ4plex@N-term
gi|115529301; gi|115313563	hypothetical protein LOC767746 [Danio rerio] ; Zgc:153426 [Danio rerio]	57.6577	no quant - weak signal	7	GSQQYR	iTRAQ4plex@N-term
gi|115529301; gi|115313563	hypothetical protein LOC767746 [Danio rerio] ; Zgc:153426 [Danio rerio]	57.6577	auto - shared MS/MS	6.18046	MVPFPR	iTRAQ4plex@N-term
gi|115529301; gi|115313563	hypothetical protein LOC767746 [Danio rerio] ; Zgc:153426 [Danio rerio]	57.6577	auto - shared MS/MS	1.37474	IQELFK	iTRAQ4plex@N-term; Deamidated(Q)@2; iTRAQ4plex(K)@6
gi|115529301; gi|115313563	hypothetical protein LOC767746 [Danio rerio] ; Zgc:153426 [Danio rerio]	57.6577	auto - shared MS/MS	1.02052	LNADLR	iTRAQ4plex@N-term; Deamidated(N)@2
gi|115529301; gi|115313563	hypothetical protein LOC767746 [Danio rerio] ; Zgc:153426 [Danio rerio]	57.6577	no quant - weak signal	0.44899	SSYFVEWIPNNVK	iTRAQ4plex@N-term; iTRAQ4plex(K)@13
gi|115529301; gi|115313563	hypothetical protein LOC767746 [Danio rerio] ; Zgc:153426 [Danio rerio]	57.6577	auto - low confidence	0.44899	STAIQELFK	iTRAQ4plex@N-term; iTRAQ4plex(K)@9
gi|115529301; gi|115313563	hypothetical protein LOC767746 [Danio rerio] ; Zgc:153426 [Danio rerio]	57.6577	no quant	99	AILVDLEPGTMDSVR	iTRAQ4plex@N-term; Oxidation(M)@11
gi|115529301; gi|115313563	hypothetical protein LOC767746 [Danio rerio] ; Zgc:153426 [Danio rerio]	57.6577	no quant	99	AILVDLEPGTMDSVR	iTRAQ4plex@N-term; Oxidation(M)@11
gi|115529301; gi|115313563	hypothetical protein LOC767746 [Danio rerio] ; Zgc:153426 [Danio rerio]	57.6577	no quant - weak signal	99	AILVDLEPGTMDSVR	iTRAQ4plex@N-term
gi|115529301; gi|115313563	hypothetical protein LOC767746 [Danio rerio] ; Zgc:153426 [Danio rerio]	57.6577	no quant	99	AILVDLEPGTMDSVR	No iTRAQ4plex@N-term
gi|115529301; gi|115313563	hypothetical protein LOC767746 [Danio rerio] ; Zgc:153426 [Danio rerio]	57.6577	no quant - weak signal	99	AILVDLEPGTMDSVR	iTRAQ4plex@N-term
gi|115529301; gi|115313563	hypothetical protein LOC767746 [Danio rerio] ; Zgc:153426 [Danio rerio]	57.6577	auto - shared MS/MS	99	AILVDLEPGTMDSVR	iTRAQ4plex@N-term; Oxidation(M)@11
gi|115529301; gi|115313563	hypothetical protein LOC767746 [Danio rerio] ; Zgc:153426 [Danio rerio]	57.6577	auto - shared MS/MS	99	AILVDLEPGTMDSVR	iTRAQ4plex@N-term
gi|115529301; gi|115313563	hypothetical protein LOC767746 [Danio rerio] ; Zgc:153426 [Danio rerio]	57.6577	auto - shared MS/MS	99	AILVDLEPGTMDSVR	iTRAQ4plex@N-term
gi|115529301; gi|115313563	hypothetical protein LOC767746 [Danio rerio] ; Zgc:153426 [Danio rerio]	57.6577	no quant - weak signal	99	AILVDLEPGTMDSVR	iTRAQ4plex@N-term
gi|115529301; gi|115313563	hypothetical protein LOC767746 [Danio rerio] ; Zgc:153426 [Danio rerio]	57.6577	no quant - weak signal	98	AILVDLEPGTMDSVR	iTRAQ4plex@N-term; Oxidation(M)@11
gi|115529301; gi|115313563	hypothetical protein LOC767746 [Danio rerio] ; Zgc:153426 [Danio rerio]	57.6577	no quant - weak signal	96	AILVDLEPGTMDSVR	iTRAQ4plex@N-term
gi|115529301; gi|115313563	hypothetical protein LOC767746 [Danio rerio] ; Zgc:153426 [Danio rerio]	57.6577	no quant	93	AILVDLEPGTMDSVR	iTRAQ4plex@N-term; Oxidation(M)@11
gi|115529301; gi|115313563	hypothetical protein LOC767746 [Danio rerio] ; Zgc:153426 [Danio rerio]	57.6577	no quant - weak signal	69	AILVDLEPGTMDSVR	iTRAQ4plex@N-term; Oxidation(M)@11
gi|115529301; gi|115313563	hypothetical protein LOC767746 [Danio rerio] ; Zgc:153426 [Danio rerio]	57.6577	no quant	68	AILVDLEPGTMDSVR	Delta:H(2)C(2)@N-term; Oxidation(M)@11
gi|115529301; gi|115313563	hypothetical protein LOC767746 [Danio rerio] ; Zgc:153426 [Danio rerio]	57.6577	no quant	47	AILVDLEPGTMDSVR	Delta:H(2)C(2)@N-term
gi|115529301; gi|115313563	hypothetical protein LOC767746 [Danio rerio] ; Zgc:153426 [Danio rerio]	57.6577	no quant	27	AILVDLEPGTMDSVR	No iTRAQ4plex@N-term
gi|115529301; gi|115313563	hypothetical protein LOC767746 [Danio rerio] ; Zgc:153426 [Danio rerio]	57.6577	no quant - weak signal	21	AILVDLEPGTMDSVR	iTRAQ4plex@N-term; iTRAQ4plex(S)@13
gi|115529301; gi|115313563	hypothetical protein LOC767746 [Danio rerio] ; Zgc:153426 [Danio rerio]	57.6577	no quant	8	AILVDLEPGTMDSVR	iTRAQ4plex@N-term; Ile->Val@2; Oxidation(M)@11
gi|115529301; gi|115313563	hypothetical protein LOC767746 [Danio rerio] ; Zgc:153426 [Danio rerio]	57.6577	no quant - weak signal	8	AILVDLEPGTMDSVR	iTRAQ4plex@N-term; Ile->Val@2; Oxidation(M)@11
gi|115529301; gi|115313563	hypothetical protein LOC767746 [Danio rerio] ; Zgc:153426 [Danio rerio]	57.6577	no quant	8	AILVDLEPGTMDSVR	iTRAQ4plex@N-term; Ile->Val@2
gi|115529301; gi|115313563	hypothetical protein LOC767746 [Danio rerio] ; Zgc:153426 [Danio rerio]	57.6577	no quant	8	AILVDLEPGTMDSVR	iTRAQ4plex@N-term; Ile->Val@2
gi|115529301; gi|115313563	hypothetical protein LOC767746 [Danio rerio] ; Zgc:153426 [Danio rerio]	57.6577	no quant - weak signal	8	AILVDLEPGTMDSVR	No iTRAQ4plex@N-term; Ile->Val@2
gi|115529301; gi|115313563	hypothetical protein LOC767746 [Danio rerio] ; Zgc:153426 [Danio rerio]	57.6577	no quant - weak signal	8	AILVDLEPGTMDSVR	iTRAQ4plex@N-term; Ile->Val@2
gi|115529301; gi|115313563	hypothetical protein LOC767746 [Danio rerio] ; Zgc:153426 [Danio rerio]	57.6577	auto - shared MS/MS	8	AILVDLEPGTMDSVR	iTRAQ4plex@N-term; Ile->Val@2; Oxidation(M)@11
gi|115529301; gi|115313563	hypothetical protein LOC767746 [Danio rerio] ; Zgc:153426 [Danio rerio]	57.6577	auto - shared MS/MS	8	AILVDLEPGTMDSVR	iTRAQ4plex@N-term; Ile->Val@2
gi|115529301; gi|115313563	hypothetical protein LOC767746 [Danio rerio] ; Zgc:153426 [Danio rerio]	57.6577	auto - shared MS/MS	8	AILVDLEPGTMDSVR	iTRAQ4plex@N-term; Ile->Val@2
gi|115529301; gi|115313563	hypothetical protein LOC767746 [Danio rerio] ; Zgc:153426 [Danio rerio]	57.6577	no quant - weak signal	8	AILVDLEPGTMDSVR	iTRAQ4plex@N-term; Ile->Val@2
gi|115529301; gi|115313563	hypothetical protein LOC767746 [Danio rerio] ; Zgc:153426 [Danio rerio]	57.6577	no quant - weak signal	3	AILVDLEPGTMDSVR	iTRAQ4plex@N-term; Methyl(L)@6; Methyl(E)@7
gi|115529301; gi|115313563	hypothetical protein LOC767746 [Danio rerio] ; Zgc:153426 [Danio rerio]	57.6577	no quant	2	AILVDLEPGTMDSVR	No iTRAQ4plex@N-term; Ile->Val@2
gi|115529301; gi|115313563	hypothetical protein LOC767746 [Danio rerio] ; Zgc:153426 [Danio rerio]	57.6577	no quant - weak signal	0	EAESCDCLQGFQLTH	iTRAQ4plex@N-term; Cys->Pro@5; Methylthio(C)@7; Deamidated(Q)@9
gi|115529301; gi|115313563	hypothetical protein LOC767746 [Danio rerio] ; Zgc:153426 [Danio rerio]	57.6577	no quant - weak signal	39	EIVHLQAGQCGN	iTRAQ4plex@N-term; Methylthio(C)@10
gi|115529301; gi|115313563	hypothetical protein LOC767746 [Danio rerio] ; Zgc:153426 [Danio rerio]	57.6577	no quant - weak signal	99	EIVHLQAGQCGNQIGAK	iTRAQ4plex@N-term; Methylthio(C)@10; iTRAQ4plex(K)@17
gi|115529301; gi|115313563	hypothetical protein LOC767746 [Danio rerio] ; Zgc:153426 [Danio rerio]	57.6577	no quant - weak signal	99	EIVHLQAGQCGNQIGAK	iTRAQ4plex@N-term; Methylthio(C)@10; Deamidated(N)@12; iTRAQ4plex(K)@17
gi|115529301; gi|115313563	hypothetical protein LOC767746 [Danio rerio] ; Zgc:153426 [Danio rerio]	57.6577	no quant - weak signal	99	EIVHLQAGQCGNQIGAK	iTRAQ4plex@N-term; Methylthio(C)@10; Deamidated(N)@12; iTRAQ4plex(K)@17
gi|115529301; gi|115313563	hypothetical protein LOC767746 [Danio rerio] ; Zgc:153426 [Danio rerio]	57.6577	no quant - weak signal	99	EIVHLQAGQCGNQIGAK	iTRAQ4plex@N-term; Methylthio(C)@10; Deamidated(N)@12; iTRAQ4plex(K)@17
gi|115529301; gi|115313563	hypothetical protein LOC767746 [Danio rerio] ; Zgc:153426 [Danio rerio]	57.6577	auto - shared MS/MS	99	EIVHLQAGQCGNQIGAK	iTRAQ4plex@N-term; Methylthio(C)@10; Deamidated(N)@12; iTRAQ4plex(K)@17
gi|115529301; gi|115313563	hypothetical protein LOC767746 [Danio rerio] ; Zgc:153426 [Danio rerio]	57.6577	no quant - weak signal	99	EIVHLQAGQCGNQIGAK	iTRAQ4plex@N-term; Methylthio(C)@10; Deamidated(N)@12; iTRAQ4plex(K)@17
gi|115529301; gi|115313563	hypothetical protein LOC767746 [Danio rerio] ; Zgc:153426 [Danio rerio]	57.6577	auto - shared MS/MS	99	EIVHLQAGQCGNQIGAK	iTRAQ4plex@N-term; Methylthio(C)@10; iTRAQ4plex(K)@17
gi|115529301; gi|115313563	hypothetical protein LOC767746 [Danio rerio] ; Zgc:153426 [Danio rerio]	57.6577	auto - shared MS/MS	99	EIVHLQAGQCGNQIGAK	iTRAQ4plex@N-term; Methylthio(C)@10; iTRAQ4plex(K)@17
gi|115529301; gi|115313563	hypothetical protein LOC767746 [Danio rerio] ; Zgc:153426 [Danio rerio]	57.6577	auto - shared MS/MS	80	EIVHLQAGQCGNQIGAK	iTRAQ4plex@N-term; Methylthio(C)@10; Asn->Val@12; Deamidated(Q)@13; iTRAQ4plex(K)@17
gi|115529301; gi|115313563	hypothetical protein LOC767746 [Danio rerio] ; Zgc:153426 [Danio rerio]	57.6577	no quant - weak signal	74	EIVHLQAGQCGNQIGAK	iTRAQ4plex@N-term; Methylthio(C)@10; iTRAQ4plex(K)@17
gi|115529301; gi|115313563	hypothetical protein LOC767746 [Danio rerio] ; Zgc:153426 [Danio rerio]	57.6577	no quant - weak signal	68	EIVHLQAGQCGNQIGAK	iTRAQ4plex@N-term; Methylthio(C)@10; Deamidated(N)@12; iTRAQ4plex(K)@17
gi|115529301; gi|115313563	hypothetical protein LOC767746 [Danio rerio] ; Zgc:153426 [Danio rerio]	57.6577	no quant - weak signal	64	EIVHLQAGQCGNQIGAK	iTRAQ4plex@N-term; Methylthio(C)@10; iTRAQ4plex(K)@17
gi|115529301; gi|115313563	hypothetical protein LOC767746 [Danio rerio] ; Zgc:153426 [Danio rerio]	57.6577	no quant - weak signal	34	EIVHLQAGQCGNQIGAK	iTRAQ4plex@N-term; Methylthio(C)@10; Deamidated(N)@12; Gln->Cys@13; Methylthio(C)@13; iTRAQ4plex(K)@17
gi|115529301; gi|115313563	hypothetical protein LOC767746 [Danio rerio] ; Zgc:153426 [Danio rerio]	57.6577	no quant - weak signal	5	EIVHLQAGQCGNQIGAK	iTRAQ4plex@N-term; Methylthio(C)@10; iTRAQ4plex(K)@17
gi|115529301; gi|115313563	hypothetical protein LOC767746 [Danio rerio] ; Zgc:153426 [Danio rerio]	57.6577	auto - shared MS/MS	5	EIVHLQAGQCGNQIGAK	iTRAQ4plex@N-term; His->Gly@4; Deamidated(Q)@9; Methylthio(C)@10; iTRAQ4plex(K)@17
gi|115529301; gi|115313563	hypothetical protein LOC767746 [Danio rerio] ; Zgc:153426 [Danio rerio]	57.6577	no quant - weak signal	0	EIVHLQAGQCGNQIGAK	iTRAQ4plex@N-term; Methylthio(C)@10; iTRAQ4plex(K)@17
gi|115529301; gi|115313563	hypothetical protein LOC767746 [Danio rerio] ; Zgc:153426 [Danio rerio]	57.6577	auto - low confidence	0	EIVHLQAGQCGNQIGAK	iTRAQ4plex@N-term; His->Gly@4; Methylthio(C)@10; iTRAQ4plex(K)@17
gi|115529301; gi|115313563	hypothetical protein LOC767746 [Danio rerio] ; Zgc:153426 [Danio rerio]	57.6577	no quant - weak signal	99	EVDEQMLNVQNK	iTRAQ4plex@N-term; Oxidation(M)@6; iTRAQ4plex(K)@12
gi|115529301; gi|115313563	hypothetical protein LOC767746 [Danio rerio] ; Zgc:153426 [Danio rerio]	57.6577	no quant - weak signal	99	EVDEQMLNVQNK	iTRAQ4plex@N-term; iTRAQ4plex(K)@12
gi|115529301; gi|115313563	hypothetical protein LOC767746 [Danio rerio] ; Zgc:153426 [Danio rerio]	57.6577	no quant - weak signal	99	EVDEQMLNVQNK	iTRAQ4plex@N-term; iTRAQ4plex(K)@12
gi|115529301; gi|115313563	hypothetical protein LOC767746 [Danio rerio] ; Zgc:153426 [Danio rerio]	57.6577	no quant	99	EVDEQMLNVQNK	iTRAQ4plex@N-term; Oxidation(M)@6; iTRAQ4plex(K)@12
gi|115529301; gi|115313563	hypothetical protein LOC767746 [Danio rerio] ; Zgc:153426 [Danio rerio]	57.6577	no quant - weak signal	99	EVDEQMLNVQNK	iTRAQ4plex@N-term; iTRAQ4plex(K)@12
gi|115529301; gi|115313563	hypothetical protein LOC767746 [Danio rerio] ; Zgc:153426 [Danio rerio]	57.6577	no quant	99	EVDEQMLNVQNK	iTRAQ4plex@N-term; iTRAQ4plex(K)@12
gi|115529301; gi|115313563	hypothetical protein LOC767746 [Danio rerio] ; Zgc:153426 [Danio rerio]	57.6577	no quant	99	EVDEQMLNVQNK	iTRAQ4plex@N-term; iTRAQ4plex(K)@12
gi|115529301; gi|115313563	hypothetical protein LOC767746 [Danio rerio] ; Zgc:153426 [Danio rerio]	57.6577	no quant - weak signal	99	EVDEQMLNVQNK	iTRAQ4plex@N-term; Oxidation(M)@6; Deamidated(N)@11; iTRAQ4plex(K)@12
gi|115529301; gi|115313563	hypothetical protein LOC767746 [Danio rerio] ; Zgc:153426 [Danio rerio]	57.6577	auto - shared MS/MS	99	EVDEQMLNVQNK	iTRAQ4plex@N-term; Deamidated(N)@8; iTRAQ4plex(K)@12
gi|115529301; gi|115313563	hypothetical protein LOC767746 [Danio rerio] ; Zgc:153426 [Danio rerio]	57.6577	auto - shared MS/MS	99	EVDEQMLNVQNK	iTRAQ4plex@N-term; Deamidated(N)@11; iTRAQ4plex(K)@12
gi|115529301; gi|115313563	hypothetical protein LOC767746 [Danio rerio] ; Zgc:153426 [Danio rerio]	57.6577	auto - shared MS/MS	99	EVDEQMLNVQNK	iTRAQ4plex@N-term; Oxidation(M)@6; iTRAQ4plex(K)@12
gi|115529301; gi|115313563	hypothetical protein LOC767746 [Danio rerio] ; Zgc:153426 [Danio rerio]	57.6577	auto - shared MS/MS	99	EVDEQMLNVQNK	iTRAQ4plex@N-term; iTRAQ4plex(K)@12
gi|115529301; gi|115313563	hypothetical protein LOC767746 [Danio rerio] ; Zgc:153426 [Danio rerio]	57.6577	auto - shared MS/MS	99	EVDEQMLNVQNK	iTRAQ4plex@N-term; iTRAQ4plex(K)@12
gi|115529301; gi|115313563	hypothetical protein LOC767746 [Danio rerio] ; Zgc:153426 [Danio rerio]	57.6577	no quant - weak signal	94	EVDEQMLNVQNK	No iTRAQ4plex@N-term; iTRAQ4plex(K)@12
gi|115529301; gi|115313563	hypothetical protein LOC767746 [Danio rerio] ; Zgc:153426 [Danio rerio]	57.6577	no quant - weak signal	88	EVDEQMLNVQNK	iTRAQ4plex@N-term; Oxidation(M)@6; Oxidation(N)@11; iTRAQ4plex(K)@12
gi|115529301; gi|115313563	hypothetical protein LOC767746 [Danio rerio] ; Zgc:153426 [Danio rerio]	57.6577	no quant	59	EVDEQMLNVQNK	iTRAQ4plex@N-term; Oxidation(M)@6; iTRAQ4plex(K)@12
gi|115529301; gi|115313563	hypothetical protein LOC767746 [Danio rerio] ; Zgc:153426 [Danio rerio]	57.6577	no quant - weak signal	56	EVDEQMLNVQNK	Delta:H(2)C(2)@N-term; iTRAQ4plex(K)@12
gi|115529301; gi|115313563	hypothetical protein LOC767746 [Danio rerio] ; Zgc:153426 [Danio rerio]	57.6577	no quant - weak signal	6	EVDEQMLNVQNK	iTRAQ4plex@N-term; Val->Leu@9; Deamidated(N)@11; iTRAQ4plex(K)@12
gi|115529301; gi|115313563	hypothetical protein LOC767746 [Danio rerio] ; Zgc:153426 [Danio rerio]	57.6577	no quant - weak signal	5	EVDEQMLNVQNK	iTRAQ4plex@N-term; Met->His@6; Oxidation(N)@8; iTRAQ4plex(K)@12
gi|115529301; gi|115313563	hypothetical protein LOC767746 [Danio rerio] ; Zgc:153426 [Danio rerio]	57.6577	no quant	5	EVDEQMLNVQNK	iTRAQ4plex@N-term; Oxidation(M)@6; Val->Leu@9; iTRAQ4plex(K)@12
gi|115529301; gi|115313563	hypothetical protein LOC767746 [Danio rerio] ; Zgc:153426 [Danio rerio]	57.6577	no quant	5	EVDEQMLNVQNK	iTRAQ4plex@N-term; Oxidation(M)@6; Val->Leu@9; iTRAQ4plex(K)@12
gi|115529301; gi|115313563	hypothetical protein LOC767746 [Danio rerio] ; Zgc:153426 [Danio rerio]	57.6577	no quant - weak signal	5	EVDEQMLNVQNK	iTRAQ4plex@N-term; Val->Leu@9; iTRAQ4plex(K)@12
gi|115529301; gi|115313563	hypothetical protein LOC767746 [Danio rerio] ; Zgc:153426 [Danio rerio]	57.6577	no quant	5	EVDEQMLNVQNK	iTRAQ4plex@N-term; Oxidation(M)@6; Val->Leu@9; iTRAQ4plex(K)@12
gi|115529301; gi|115313563	hypothetical protein LOC767746 [Danio rerio] ; Zgc:153426 [Danio rerio]	57.6577	auto - shared MS/MS	5	EVDEQMLNVQNK	iTRAQ4plex@N-term; Oxidation(M)@6; Val->Leu@9; iTRAQ4plex(K)@12
gi|115529301; gi|115313563	hypothetical protein LOC767746 [Danio rerio] ; Zgc:153426 [Danio rerio]	57.6577	auto - shared MS/MS	5	EVDEQMLNVQNK	iTRAQ4plex@N-term; Val->Leu@9; iTRAQ4plex(K)@12
gi|115529301; gi|115313563	hypothetical protein LOC767746 [Danio rerio] ; Zgc:153426 [Danio rerio]	57.6577	auto - shared MS/MS	5	EVDEQMLNVQNK	Glu->pyro-Glu@N-term; Carboxy(E)@4; Gln->Lys@5; iTRAQ4plex(K)@5; iTRAQ4plex(K)@12
gi|115529301; gi|115313563	hypothetical protein LOC767746 [Danio rerio] ; Zgc:153426 [Danio rerio]	57.6577	auto - shared MS/MS	1	EVDEQMLNVQNK	iTRAQ4plex@N-term; Asn->Thr@8; iTRAQ4plex(K)@12
gi|115529301; gi|115313563	hypothetical protein LOC767746 [Danio rerio] ; Zgc:153426 [Danio rerio]	57.6577	auto - shared MS/MS	99	FPGQLNADLR	iTRAQ4plex@N-term
gi|115529301; gi|115313563	hypothetical protein LOC767746 [Danio rerio] ; Zgc:153426 [Danio rerio]	57.6577	auto - shared MS/MS	99	FPGQLNADLR	iTRAQ4plex@N-term
gi|115529301; gi|115313563	hypothetical protein LOC767746 [Danio rerio] ; Zgc:153426 [Danio rerio]	57.6577	auto - shared MS/MS	99	FPGQLNADLR	iTRAQ4plex@N-term
gi|115529301; gi|115313563	hypothetical protein LOC767746 [Danio rerio] ; Zgc:153426 [Danio rerio]	57.6577	auto - shared MS/MS	99	FPGQLNADLR	iTRAQ4plex@N-term
gi|115529301; gi|115313563	hypothetical protein LOC767746 [Danio rerio] ; Zgc:153426 [Danio rerio]	57.6577	auto - shared MS/MS	99	FPGQLNADLR	iTRAQ4plex@N-term
gi|115529301; gi|115313563	hypothetical protein LOC767746 [Danio rerio] ; Zgc:153426 [Danio rerio]	57.6577	no quant - weak signal	97	FPGQLNADLR	iTRAQ4plex@N-term
gi|115529301; gi|115313563	hypothetical protein LOC767746 [Danio rerio] ; Zgc:153426 [Danio rerio]	57.6577	no quant - weak signal	96	FPGQLNADLR	iTRAQ4plex@N-term
gi|115529301; gi|115313563	hypothetical protein LOC767746 [Danio rerio] ; Zgc:153426 [Danio rerio]	57.6577	no quant	94	FPGQLNADLR	iTRAQ4plex@N-term; Deamidated(N)@6
gi|115529301; gi|115313563	hypothetical protein LOC767746 [Danio rerio] ; Zgc:153426 [Danio rerio]	57.6577	no quant	94	FPGQLNADLR	iTRAQ4plex@N-term
gi|115529301; gi|115313563	hypothetical protein LOC767746 [Danio rerio] ; Zgc:153426 [Danio rerio]	57.6577	no quant - weak signal	92	FPGQLNADLR	iTRAQ4plex@N-term
gi|115529301; gi|115313563	hypothetical protein LOC767746 [Danio rerio] ; Zgc:153426 [Danio rerio]	57.6577	no quant - weak signal	73	FPGQLNADLR	iTRAQ4plex@N-term
gi|115529301; gi|115313563	hypothetical protein LOC767746 [Danio rerio] ; Zgc:153426 [Danio rerio]	57.6577	no quant - weak signal	46	FPGQLNADLR	iTRAQ4plex@N-term; Deamidated(N)@6
gi|115529301; gi|115313563	hypothetical protein LOC767746 [Danio rerio] ; Zgc:153426 [Danio rerio]	57.6577	no quant - weak signal	37	FPGQLNADLR	iTRAQ4plex@N-term
gi|115529301; gi|115313563	hypothetical protein LOC767746 [Danio rerio] ; Zgc:153426 [Danio rerio]	57.6577	auto - shared MS/MS	37	FPGQLNADLR	iTRAQ4plex@N-term; Deamidated(N)@6
gi|115529301; gi|115313563	hypothetical protein LOC767746 [Danio rerio] ; Zgc:153426 [Danio rerio]	57.6577	no quant	33	FPGQLNADLR	iTRAQ4plex@N-term
gi|115529301; gi|115313563	hypothetical protein LOC767746 [Danio rerio] ; Zgc:153426 [Danio rerio]	57.6577	no quant	23	FPGQLNADLR	iTRAQ4plex@N-term; Deamidated(N)@6
gi|115529301; gi|115313563	hypothetical protein LOC767746 [Danio rerio] ; Zgc:153426 [Danio rerio]	57.6577	auto - shared MS/MS	18	FPGQLNADLR	iTRAQ4plex@N-term
gi|115529301; gi|115313563	hypothetical protein LOC767746 [Danio rerio] ; Zgc:153426 [Danio rerio]	57.6577	auto - shared MS/MS	8	FPGQLNADLR	iTRAQ4plex@N-term; Deamidated(N)@6
gi|115529301; gi|115313563	hypothetical protein LOC767746 [Danio rerio] ; Zgc:153426 [Danio rerio]	57.6577	no quant - weak signal	0	FPGQLNADLR	No iTRAQ4plex@N-term
gi|115529301; gi|115313563	hypothetical protein LOC767746 [Danio rerio] ; Zgc:153426 [Danio rerio]	57.6577	no quant - weak signal	0	FPGQLNADLR	iTRAQ4plex@N-term; Deamidated(R)@10
gi|115529301; gi|115313563	hypothetical protein LOC767746 [Danio rerio] ; Zgc:153426 [Danio rerio]	57.6577	auto - low confidence	0	FPGQLNADLR	iTRAQ4plex@N-term
gi|115529301; gi|115313563	hypothetical protein LOC767746 [Danio rerio] ; Zgc:153426 [Danio rerio]	57.6577	auto - shared MS/MS	95	IGNSTAIQELFK	iTRAQ4plex@N-term; iTRAQ4plex(K)@12
gi|115529301; gi|115313563	hypothetical protein LOC767746 [Danio rerio] ; Zgc:153426 [Danio rerio]	57.6577	no quant - weak signal	95	IGNSTAIQELFK	iTRAQ4plex@N-term; iTRAQ4plex(K)@12
gi|115529301; gi|115313563	hypothetical protein LOC767746 [Danio rerio] ; Zgc:153426 [Danio rerio]	57.6577	no quant - weak signal	5	IGNSTAIQELFK	iTRAQ4plex@N-term; Lys->Arg@12
gi|115529301; gi|115313563	hypothetical protein LOC767746 [Danio rerio] ; Zgc:153426 [Danio rerio]	57.6577	auto - shared MS/MS	99	IMNTFSVVPSPK	iTRAQ4plex@N-term; Oxidation(M)@2; iTRAQ4plex(K)@12
gi|115529301; gi|115313563	hypothetical protein LOC767746 [Danio rerio] ; Zgc:153426 [Danio rerio]	57.6577	auto - shared MS/MS	99	IMNTFSVVPSPK	iTRAQ4plex@N-term; iTRAQ4plex(K)@12
gi|115529301; gi|115313563	hypothetical protein LOC767746 [Danio rerio] ; Zgc:153426 [Danio rerio]	57.6577	auto - shared MS/MS	97	IMNTFSVVPSPK	iTRAQ4plex@N-term; iTRAQ4plex(K)@12
gi|115529301; gi|115313563	hypothetical protein LOC767746 [Danio rerio] ; Zgc:153426 [Danio rerio]	57.6577	auto - shared MS/MS	97	IMNTFSVVPSPK	iTRAQ4plex@N-term; iTRAQ4plex(K)@12
gi|115529301; gi|115313563	hypothetical protein LOC767746 [Danio rerio] ; Zgc:153426 [Danio rerio]	57.6577	no quant - weak signal	84	IMNTFSVVPSPK	iTRAQ4plex@N-term; Deamidated(N)@3; iTRAQ4plex(K)@12
gi|115529301; gi|115313563	hypothetical protein LOC767746 [Danio rerio] ; Zgc:153426 [Danio rerio]	57.6577	auto - shared MS/MS	77	IMNTFSVVPSPK	iTRAQ4plex@N-term; Deamidated(N)@3; iTRAQ4plex(K)@12
gi|115529301; gi|115313563	hypothetical protein LOC767746 [Danio rerio] ; Zgc:153426 [Danio rerio]	57.6577	auto - shared MS/MS	36	IMNTFSVVPSPK	iTRAQ4plex@N-term; Deamidated(N)@3; iTRAQ4plex(K)@12
gi|115529301; gi|115313563	hypothetical protein LOC767746 [Danio rerio] ; Zgc:153426 [Danio rerio]	57.6577	auto - shared MS/MS	24	IMNTFSVVPSPK	iTRAQ4plex@N-term; Asn->Thr@3; iTRAQ4plex(K)@12
gi|115529301; gi|115313563	hypothetical protein LOC767746 [Danio rerio] ; Zgc:153426 [Danio rerio]	57.6577	auto - shared MS/MS	6	IMNTFSVVPSPK	iTRAQ4plex@N-term; Oxidation(M)@2; Val->Met@8; iTRAQ4plex(K)@12
gi|115529301; gi|115313563	hypothetical protein LOC767746 [Danio rerio] ; Zgc:153426 [Danio rerio]	57.6577	auto - shared MS/MS	6	IMNTFSVVPSPK	iTRAQ4plex@N-term; Val->Met@8; iTRAQ4plex(K)@12
gi|115529301; gi|115313563	hypothetical protein LOC767746 [Danio rerio] ; Zgc:153426 [Danio rerio]	57.6577	no quant	5	IMNTFSVVPSPK	iTRAQ4plex@N-term; Oxidation(M)@2; Deamidated(N)@3; iTRAQ4plex(K)@12
gi|115529301; gi|115313563	hypothetical protein LOC767746 [Danio rerio] ; Zgc:153426 [Danio rerio]	57.6577	auto - shared MS/MS	5	IMNTFSVVPSPK	iTRAQ4plex@N-term; Val->Met@8; iTRAQ4plex(K)@12
gi|115529301; gi|115313563	hypothetical protein LOC767746 [Danio rerio] ; Zgc:153426 [Danio rerio]	57.6577	auto - shared MS/MS	2	IMNTFSVVPSPK	iTRAQ4plex@N-term; iTRAQ4plex(K)@12
gi|115529301; gi|115313563	hypothetical protein LOC767746 [Danio rerio] ; Zgc:153426 [Danio rerio]	57.6577	no quant - weak signal	1	IMNTFSVVPSPK	No iTRAQ4plex@N-term; iTRAQ4plex(K)@12
gi|115529301; gi|115313563	hypothetical protein LOC767746 [Danio rerio] ; Zgc:153426 [Danio rerio]	57.6577	auto - shared MS/MS	1	IMNTFSVVPSPK	iTRAQ4plex@N-term; iTRAQ4plex(K)@12
gi|115529301; gi|115313563	hypothetical protein LOC767746 [Danio rerio] ; Zgc:153426 [Danio rerio]	57.6577	no quant - weak signal	0	IMNTFSVVPSPK	Delta:H(2)C(2)@N-term; iTRAQ4plex(K)@12
gi|115529301; gi|115313563	hypothetical protein LOC767746 [Danio rerio] ; Zgc:153426 [Danio rerio]	57.6577	no quant - weak signal	0	IMNTFSVVPSPK	iTRAQ4plex@N-term; Asn->Thr@3; iTRAQ4plex(K)@12
gi|115529301; gi|115313563	hypothetical protein LOC767746 [Danio rerio] ; Zgc:153426 [Danio rerio]	57.6577	auto - low confidence	0	IMNTFSVVPSPK	iTRAQ4plex@N-term; Deamidated(N)@3; iTRAQ4plex(K)@12
gi|115529301; gi|115313563	hypothetical protein LOC767746 [Danio rerio] ; Zgc:153426 [Danio rerio]	57.6577	no quant - weak signal	0	IMNTFSVVPSPK	iTRAQ4plex@N-term; iTRAQ4plex(K)@12
gi|115529301; gi|115313563	hypothetical protein LOC767746 [Danio rerio] ; Zgc:153426 [Danio rerio]	57.6577	no quant - weak signal	0	IMNTFSVVPSPK	iTRAQ4plex@N-term; Oxidation(M)@2; iTRAQ4plex(K)@12
gi|115529301; gi|115313563	hypothetical protein LOC767746 [Danio rerio] ; Zgc:153426 [Danio rerio]	57.6577	auto - low confidence	0.458247	IQELFK	iTRAQ4plex@N-term; Deamidated(Q)@2; iTRAQ4plex(K)@6
gi|115529301; gi|115313563	hypothetical protein LOC767746 [Danio rerio] ; Zgc:153426 [Danio rerio]	57.6577	no quant - weak signal	48	IREEYPDR	iTRAQ4plex@N-term
gi|115529301; gi|115313563	hypothetical protein LOC767746 [Danio rerio] ; Zgc:153426 [Danio rerio]	57.6577	auto - shared MS/MS	18	IREEYPDR	iTRAQ4plex@N-term
gi|115529301; gi|115313563	hypothetical protein LOC767746 [Danio rerio] ; Zgc:153426 [Danio rerio]	57.6577	auto - low confidence	0	IREEYPDR	iTRAQ4plex@N-term
gi|115529301; gi|115313563	hypothetical protein LOC767746 [Danio rerio] ; Zgc:153426 [Danio rerio]	57.6577	auto - shared MS/MS	93	ISEQFTAMFR	iTRAQ4plex@N-term
gi|115529301; gi|115313563	hypothetical protein LOC767746 [Danio rerio] ; Zgc:153426 [Danio rerio]	57.6577	no quant - weak signal	92	ISEQFTAMFR	iTRAQ4plex@N-term
gi|115529301; gi|115313563	hypothetical protein LOC767746 [Danio rerio] ; Zgc:153426 [Danio rerio]	57.6577	auto - shared MS/MS	91	ISEQFTAMFR	iTRAQ4plex@N-term
gi|115529301; gi|115313563	hypothetical protein LOC767746 [Danio rerio] ; Zgc:153426 [Danio rerio]	57.6577	auto - shared MS/MS	91	ISEQFTAMFR	iTRAQ4plex@N-term
gi|115529301; gi|115313563	hypothetical protein LOC767746 [Danio rerio] ; Zgc:153426 [Danio rerio]	57.6577	auto - shared MS/MS	91	ISEQFTAMFR	iTRAQ4plex@N-term
gi|115529301; gi|115313563	hypothetical protein LOC767746 [Danio rerio] ; Zgc:153426 [Danio rerio]	57.6577	no quant - weak signal	90	ISEQFTAMFR	iTRAQ4plex@N-term
gi|115529301; gi|115313563	hypothetical protein LOC767746 [Danio rerio] ; Zgc:153426 [Danio rerio]	57.6577	auto - shared MS/MS	89	ISEQFTAMFR	iTRAQ4plex@N-term
gi|115529301; gi|115313563	hypothetical protein LOC767746 [Danio rerio] ; Zgc:153426 [Danio rerio]	57.6577	auto - shared MS/MS	89	ISEQFTAMFR	iTRAQ4plex@N-term
gi|115529301; gi|115313563	hypothetical protein LOC767746 [Danio rerio] ; Zgc:153426 [Danio rerio]	57.6577	auto - shared MS/MS	88	ISEQFTAMFR	iTRAQ4plex@N-term
gi|115529301; gi|115313563	hypothetical protein LOC767746 [Danio rerio] ; Zgc:153426 [Danio rerio]	57.6577	auto - shared MS/MS	85	ISEQFTAMFR	iTRAQ4plex@N-term
gi|115529301; gi|115313563	hypothetical protein LOC767746 [Danio rerio] ; Zgc:153426 [Danio rerio]	57.6577	no quant - weak signal	70	ISEQFTAMFR	iTRAQ4plex@N-term
gi|115529301; gi|115313563	hypothetical protein LOC767746 [Danio rerio] ; Zgc:153426 [Danio rerio]	57.6577	no quant - weak signal	65	ISEQFTAMFR	iTRAQ4plex@N-term
gi|115529301; gi|115313563	hypothetical protein LOC767746 [Danio rerio] ; Zgc:153426 [Danio rerio]	57.6577	no quant - weak signal	65	ISEQFTAMFR	iTRAQ4plex@N-term
gi|115529301; gi|115313563	hypothetical protein LOC767746 [Danio rerio] ; Zgc:153426 [Danio rerio]	57.6577	no quant - weak signal	63	ISEQFTAMFR	iTRAQ4plex@N-term
gi|115529301; gi|115313563	hypothetical protein LOC767746 [Danio rerio] ; Zgc:153426 [Danio rerio]	57.6577	no quant - weak signal	59	ISEQFTAMFR	iTRAQ4plex@N-term
gi|115529301; gi|115313563	hypothetical protein LOC767746 [Danio rerio] ; Zgc:153426 [Danio rerio]	57.6577	no quant - weak signal	58	ISEQFTAMFR	iTRAQ4plex@N-term
gi|115529301; gi|115313563	hypothetical protein LOC767746 [Danio rerio] ; Zgc:153426 [Danio rerio]	57.6577	no quant - weak signal	56	ISEQFTAMFR	iTRAQ4plex@N-term
gi|115529301; gi|115313563	hypothetical protein LOC767746 [Danio rerio] ; Zgc:153426 [Danio rerio]	57.6577	auto - shared MS/MS	55	ISEQFTAMFR	iTRAQ4plex@N-term
gi|115529301; gi|115313563	hypothetical protein LOC767746 [Danio rerio] ; Zgc:153426 [Danio rerio]	57.6577	auto - shared MS/MS	53	ISEQFTAMFR	iTRAQ4plex@N-term
gi|115529301; gi|115313563	hypothetical protein LOC767746 [Danio rerio] ; Zgc:153426 [Danio rerio]	57.6577	auto - shared MS/MS	51	ISEQFTAMFR	iTRAQ4plex@N-term
gi|115529301; gi|115313563	hypothetical protein LOC767746 [Danio rerio] ; Zgc:153426 [Danio rerio]	57.6577	no quant - weak signal	16	ISEQFTAMFR	iTRAQ4plex@N-term
gi|115529301; gi|115313563	hypothetical protein LOC767746 [Danio rerio] ; Zgc:153426 [Danio rerio]	57.6577	no quant - weak signal	1	ISEQFTAMFR	iTRAQ4plex@N-term; Oxidation(M)@8
gi|115529301; gi|115313563	hypothetical protein LOC767746 [Danio rerio] ; Zgc:153426 [Danio rerio]	57.6577	no quant - weak signal	1	ISEQFTAMFR	iTRAQ4plex@N-term; Oxidation(M)@8
gi|115529301; gi|115313563	hypothetical protein LOC767746 [Danio rerio] ; Zgc:153426 [Danio rerio]	57.6577	auto - shared MS/MS	99	ISVYYNEATGGK	iTRAQ4plex@N-term; iTRAQ4plex(K)@12
gi|115529301; gi|115313563	hypothetical protein LOC767746 [Danio rerio] ; Zgc:153426 [Danio rerio]	57.6577	no quant	92	ISVYYNEATGGK	iTRAQ4plex@N-term; Deamidated(N)@6; iTRAQ4plex(K)@12
gi|115529301; gi|115313563	hypothetical protein LOC767746 [Danio rerio] ; Zgc:153426 [Danio rerio]	57.6577	auto - shared MS/MS	79	ISVYYNEATGGK	No iTRAQ4plex@N-term; iTRAQ4plex(K)@12
gi|115529301; gi|115313563	hypothetical protein LOC767746 [Danio rerio] ; Zgc:153426 [Danio rerio]	57.6577	auto	57	ISVYYNEATGGK	iTRAQ4plex@N-term; iTRAQ4plex(K)@12
gi|115529301; gi|115313563	hypothetical protein LOC767746 [Danio rerio] ; Zgc:153426 [Danio rerio]	57.6577	auto - shared MS/MS	11	ISVYYNEATGGK	iTRAQ4plex@N-term; iTRAQ4plex(K)@12
gi|115529301; gi|115313563	hypothetical protein LOC767746 [Danio rerio] ; Zgc:153426 [Danio rerio]	57.6577	no quant	6	ISVYYNEATGGK	iTRAQ4plex@N-term; Thr->Ser@9; iTRAQ4plex(K)@12
gi|115529301; gi|115313563	hypothetical protein LOC767746 [Danio rerio] ; Zgc:153426 [Danio rerio]	57.6577	auto - shared MS/MS	6	ISVYYNEATGGK	iTRAQ4plex@N-term; Deamidated(N)@6; Thr->Ser@9; iTRAQ4plex(K)@12
gi|115529301; gi|115313563	hypothetical protein LOC767746 [Danio rerio] ; Zgc:153426 [Danio rerio]	57.6577	auto - shared MS/MS	6	ISVYYNEATGGK	iTRAQ4plex@N-term; Thr->Ser@9; iTRAQ4plex(K)@12
gi|115529301; gi|115313563	hypothetical protein LOC767746 [Danio rerio] ; Zgc:153426 [Danio rerio]	57.6577	no quant	5	ISVYYNEATGGK	iTRAQ4plex@N-term; iTRAQ4plex(K)@12
gi|115529301; gi|115313563	hypothetical protein LOC767746 [Danio rerio] ; Zgc:153426 [Danio rerio]	57.6577	auto - low confidence	0	ISVYYNEATGGK	iTRAQ4plex@N-term; Ser->Asn@2; Thr->Ser@9; iTRAQ4plex(K)@12
gi|115529301; gi|115313563	hypothetical protein LOC767746 [Danio rerio] ; Zgc:153426 [Danio rerio]	57.6577	no quant - weak signal	0	ISVYYNEATGGK	iTRAQ4plex@N-term; Deamidated(N)@6; iTRAQ4plex(K)@12
gi|115529301; gi|115313563	hypothetical protein LOC767746 [Danio rerio] ; Zgc:153426 [Danio rerio]	57.6577	no quant	0	ISVYYNEATGGK	iTRAQ4plex@N-term; iTRAQ4plex(K)@12
gi|115529301; gi|115313563	hypothetical protein LOC767746 [Danio rerio] ; Zgc:153426 [Danio rerio]	57.6577	auto - low confidence	0	ISVYYNEATGGK	iTRAQ4plex@N-term; Ser->Asn@2; Thr->Ser@9; iTRAQ4plex(K)@12
gi|115529301; gi|115313563	hypothetical protein LOC767746 [Danio rerio] ; Zgc:153426 [Danio rerio]	57.6577	auto - shared MS/MS	99	LAVNMVPFPR	iTRAQ4plex@N-term; Deamidated(N)@4
gi|115529301; gi|115313563	hypothetical protein LOC767746 [Danio rerio] ; Zgc:153426 [Danio rerio]	57.6577	auto - shared MS/MS	99	LAVNMVPFPR	iTRAQ4plex@N-term; Deamidated(N)@4
gi|115529301; gi|115313563	hypothetical protein LOC767746 [Danio rerio] ; Zgc:153426 [Danio rerio]	57.6577	auto - shared MS/MS	99	LAVNMVPFPR	iTRAQ4plex@N-term; Deamidated(N)@4
gi|115529301; gi|115313563	hypothetical protein LOC767746 [Danio rerio] ; Zgc:153426 [Danio rerio]	57.6577	auto - shared MS/MS	99	LAVNMVPFPR	iTRAQ4plex@N-term
gi|115529301; gi|115313563	hypothetical protein LOC767746 [Danio rerio] ; Zgc:153426 [Danio rerio]	57.6577	auto - shared MS/MS	99	LAVNMVPFPR	iTRAQ4plex@N-term
gi|115529301; gi|115313563	hypothetical protein LOC767746 [Danio rerio] ; Zgc:153426 [Danio rerio]	57.6577	no quant - weak signal	98	LAVNMVPFPR	No iTRAQ4plex@N-term
gi|115529301; gi|115313563	hypothetical protein LOC767746 [Danio rerio] ; Zgc:153426 [Danio rerio]	57.6577	auto - shared MS/MS	85	LAVNMVPFPR	iTRAQ4plex@N-term
gi|115529301; gi|115313563	hypothetical protein LOC767746 [Danio rerio] ; Zgc:153426 [Danio rerio]	57.6577	no quant - weak signal	61	LAVNMVPFPR	iTRAQ4plex@N-term
gi|115529301; gi|115313563	hypothetical protein LOC767746 [Danio rerio] ; Zgc:153426 [Danio rerio]	57.6577	no quant	59	LAVNMVPFPR	No iTRAQ4plex@N-term; Ala->Pro@2
gi|115529301; gi|115313563	hypothetical protein LOC767746 [Danio rerio] ; Zgc:153426 [Danio rerio]	57.6577	auto - shared MS/MS	33	LAVNMVPFPR	iTRAQ4plex@N-term; Oxidation(M)@5
gi|115529301; gi|115313563	hypothetical protein LOC767746 [Danio rerio] ; Zgc:153426 [Danio rerio]	57.6577	auto - shared MS/MS	32	LAVNMVPFPR	iTRAQ4plex@N-term; Oxidation(M)@5
gi|115529301; gi|115313563	hypothetical protein LOC767746 [Danio rerio] ; Zgc:153426 [Danio rerio]	57.6577	auto - shared MS/MS	25	LAVNMVPFPR	iTRAQ4plex@N-term; Deamidated(N)@4; Oxidation(M)@5
gi|115529301; gi|115313563	hypothetical protein LOC767746 [Danio rerio] ; Zgc:153426 [Danio rerio]	57.6577	no quant - weak signal	19	LAVNMVPFPR	iTRAQ4plex@N-term; Oxidation(M)@5
gi|115529301; gi|115313563	hypothetical protein LOC767746 [Danio rerio] ; Zgc:153426 [Danio rerio]	57.6577	no quant - weak signal	17	LAVNMVPFPR	Delta:H(2)C(2)@N-term
gi|115529301; gi|115313563	hypothetical protein LOC767746 [Danio rerio] ; Zgc:153426 [Danio rerio]	57.6577	auto - shared MS/MS	13	LAVNMVPFPR	iTRAQ4plex@N-term
gi|115529301; gi|115313563	hypothetical protein LOC767746 [Danio rerio] ; Zgc:153426 [Danio rerio]	57.6577	no quant	4	LAVNMVPFPR	iTRAQ4plex@N-term; Oxidation(M)@5
gi|115529301; gi|115313563	hypothetical protein LOC767746 [Danio rerio] ; Zgc:153426 [Danio rerio]	57.6577	no quant - weak signal	1	LAVNMVPFPR	iTRAQ4plex@N-term; Oxidation(M)@5
gi|115529301; gi|115313563	hypothetical protein LOC767746 [Danio rerio] ; Zgc:153426 [Danio rerio]	57.6577	no quant - weak signal	0	LAVNMVPFPR	iTRAQ4plex@N-term; Oxidation(N)@4
gi|115529301; gi|115313563	hypothetical protein LOC767746 [Danio rerio] ; Zgc:153426 [Danio rerio]	57.6577	no quant	0	LAVNMVPFPR	iTRAQ4plex@N-term; Oxidation(N)@4
gi|115529301; gi|115313563	hypothetical protein LOC767746 [Danio rerio] ; Zgc:153426 [Danio rerio]	57.6577	no quant - weak signal	0	LAVNMVPFPR	iTRAQ4plex@N-term; Oxidation(M)@5
gi|115529301; gi|115313563	hypothetical protein LOC767746 [Danio rerio] ; Zgc:153426 [Danio rerio]	57.6577	no quant	0	LAVNMVPFPR	iTRAQ4plex@N-term; Oxidation(M)@5
gi|115529301; gi|115313563	hypothetical protein LOC767746 [Danio rerio] ; Zgc:153426 [Danio rerio]	57.6577	auto - low confidence	0	LAVNMVPFPR	iTRAQ4plex@N-term; Deamidated(N)@4; Oxidation(M)@5
gi|115529301; gi|115313563	hypothetical protein LOC767746 [Danio rerio] ; Zgc:153426 [Danio rerio]	57.6577	no quant - weak signal	99	LHFFMPGFAPLTSR	iTRAQ4plex@N-term
gi|115529301; gi|115313563	hypothetical protein LOC767746 [Danio rerio] ; Zgc:153426 [Danio rerio]	57.6577	no quant	98	LHFFMPGFAPLTSR	No iTRAQ4plex@N-term; His->Tyr@2
gi|115529301; gi|115313563	hypothetical protein LOC767746 [Danio rerio] ; Zgc:153426 [Danio rerio]	57.6577	no quant - weak signal	99	MAATFIGNSTAIQELFK	iTRAQ4plex@N-term; Deamidated(N)@8; iTRAQ4plex(K)@17
gi|115529301; gi|115313563	hypothetical protein LOC767746 [Danio rerio] ; Zgc:153426 [Danio rerio]	57.6577	auto - shared MS/MS	99	MAATFIGNSTAIQELFK	iTRAQ4plex@N-term; Met->Phe@1; Deamidated(N)@8; iTRAQ4plex(K)@17
gi|115529301; gi|115313563	hypothetical protein LOC767746 [Danio rerio] ; Zgc:153426 [Danio rerio]	57.6577	auto - shared MS/MS	99	MAATFIGNSTAIQELFK	iTRAQ4plex@N-term; iTRAQ4plex(K)@17
gi|115529301; gi|115313563	hypothetical protein LOC767746 [Danio rerio] ; Zgc:153426 [Danio rerio]	57.6577	auto - shared MS/MS	99	MAATFIGNSTAIQELFK	iTRAQ4plex@N-term; iTRAQ4plex(K)@17
gi|115529301; gi|115313563	hypothetical protein LOC767746 [Danio rerio] ; Zgc:153426 [Danio rerio]	57.6577	no quant - weak signal	49	MAATFIGNSTAIQELFK	iTRAQ4plex@N-term; Oxidation(M)@1; Deamidated(N)@8; iTRAQ4plex(K)@17
gi|115529301; gi|115313563	hypothetical protein LOC767746 [Danio rerio] ; Zgc:153426 [Danio rerio]	57.6577	no quant - weak signal	45	MAATFIGNSTAIQELFK	Delta:H(2)C(2)@N-term; iTRAQ4plex(K)@17
gi|115529301; gi|115313563	hypothetical protein LOC767746 [Danio rerio] ; Zgc:153426 [Danio rerio]	57.6577	no quant - weak signal	1	MAATFIGNSTAIQELFK	iTRAQ4plex@N-term; Dioxidation(M)@1; Deamidated(N)@8; Lys->Arg@17
gi|115529301; gi|115313563	hypothetical protein LOC767746 [Danio rerio] ; Zgc:153426 [Danio rerio]	57.6577	auto - low confidence	0	MAATFIGNSTAIQELFK	iTRAQ4plex@N-term; Oxidation(M)@1; Deamidated(Q)@13; iTRAQ4plex(K)@17
gi|115529301; gi|115313563	hypothetical protein LOC767746 [Danio rerio] ; Zgc:153426 [Danio rerio]	57.6577	auto - shared MS/MS	5.05674	MVPFPR	iTRAQ4plex@N-term
gi|115529301; gi|115313563	hypothetical protein LOC767746 [Danio rerio] ; Zgc:153426 [Danio rerio]	57.6577	no quant	90	NMMAACDPR	iTRAQ4plex@N-term; Oxidation(M)@2; Oxidation(M)@3; Methylthio(C)@6
gi|115529301; gi|115313563	hypothetical protein LOC767746 [Danio rerio] ; Zgc:153426 [Danio rerio]	57.6577	auto - shared MS/MS	88	NMMAACDPR	iTRAQ4plex@N-term; Methylthio(C)@6
gi|115529301; gi|115313563	hypothetical protein LOC767746 [Danio rerio] ; Zgc:153426 [Danio rerio]	57.6577	no quant - weak signal	84	NMMAACDPR	iTRAQ4plex@N-term; Deamidated(N)@1; Methylthio(C)@6
gi|115529301; gi|115313563	hypothetical protein LOC767746 [Danio rerio] ; Zgc:153426 [Danio rerio]	57.6577	no quant - weak signal	42	NMMAACDPR	iTRAQ4plex@N-term; Deamidated(N)@1; Methylthio(C)@6
gi|115529301; gi|115313563	hypothetical protein LOC767746 [Danio rerio] ; Zgc:153426 [Danio rerio]	57.6577	auto - shared MS/MS	3	NMMAACDPR	iTRAQ4plex@N-term; Oxidation(M)@3; Methylthio(C)@6
gi|115529301; gi|115313563	hypothetical protein LOC767746 [Danio rerio] ; Zgc:153426 [Danio rerio]	57.6577	no quant - weak signal	2	NMMAACDPR	iTRAQ4plex@N-term; Deamidated(N)@1; Oxidation(M)@2; Methylthio(C)@6
gi|115529301; gi|115313563	hypothetical protein LOC767746 [Danio rerio] ; Zgc:153426 [Danio rerio]	57.6577	no quant	0	NMMAACDPR	No iTRAQ4plex@N-term; Methylthio(C)@6
gi|115529301; gi|115313563	hypothetical protein LOC767746 [Danio rerio] ; Zgc:153426 [Danio rerio]	57.6577	no quant - weak signal	0	NMMAACDPR	Delta:H(2)C(2)@N-term; Methylthio(C)@6
gi|115529301; gi|115313563	hypothetical protein LOC767746 [Danio rerio] ; Zgc:153426 [Danio rerio]	57.6577	no quant - weak signal	0	NMMAACDPR	iTRAQ4plex@N-term; Oxidation(M)@3; Methylthio(C)@6
gi|115529301; gi|115313563	hypothetical protein LOC767746 [Danio rerio] ; Zgc:153426 [Danio rerio]	57.6577	auto - shared MS/MS	99	NSSYFVEWIPNNVK	iTRAQ4plex@N-term; Deamidated(N)@1; Deamidated(N)@11; iTRAQ4plex(K)@14
gi|115529301; gi|115313563	hypothetical protein LOC767746 [Danio rerio] ; Zgc:153426 [Danio rerio]	57.6577	no quant - weak signal	99	NSSYFVEWIPNNVK	iTRAQ4plex@N-term; Deamidated(N)@1; iTRAQ4plex(K)@14
gi|115529301; gi|115313563	hypothetical protein LOC767746 [Danio rerio] ; Zgc:153426 [Danio rerio]	57.6577	auto - shared MS/MS	99	NSSYFVEWIPNNVK	iTRAQ4plex@N-term; Deamidated(N)@11; iTRAQ4plex(K)@14
gi|115529301; gi|115313563	hypothetical protein LOC767746 [Danio rerio] ; Zgc:153426 [Danio rerio]	57.6577	auto - shared MS/MS	99	NSSYFVEWIPNNVK	iTRAQ4plex@N-term; Deamidated(N)@11; iTRAQ4plex(K)@14
gi|115529301; gi|115313563	hypothetical protein LOC767746 [Danio rerio] ; Zgc:153426 [Danio rerio]	57.6577	auto - shared MS/MS	99	NSSYFVEWIPNNVK	iTRAQ4plex@N-term; iTRAQ4plex(K)@14
gi|115529301; gi|115313563	hypothetical protein LOC767746 [Danio rerio] ; Zgc:153426 [Danio rerio]	57.6577	auto - shared MS/MS	99	NSSYFVEWIPNNVK	iTRAQ4plex@N-term; iTRAQ4plex(K)@14
gi|115529301; gi|115313563	hypothetical protein LOC767746 [Danio rerio] ; Zgc:153426 [Danio rerio]	57.6577	no quant - weak signal	99	NSSYFVEWIPNNVK	iTRAQ4plex@N-term; iTRAQ4plex(K)@14
gi|115529301; gi|115313563	hypothetical protein LOC767746 [Danio rerio] ; Zgc:153426 [Danio rerio]	57.6577	auto - shared MS/MS	98	NSSYFVEWIPNNVK	iTRAQ4plex@N-term; Deamidated(N)@1; Deamidated(N)@11; iTRAQ4plex(K)@14
gi|115529301; gi|115313563	hypothetical protein LOC767746 [Danio rerio] ; Zgc:153426 [Danio rerio]	57.6577	no quant - weak signal	98	NSSYFVEWIPNNVK	iTRAQ4plex@N-term; iTRAQ4plex(K)@14
gi|115529301; gi|115313563	hypothetical protein LOC767746 [Danio rerio] ; Zgc:153426 [Danio rerio]	57.6577	auto - shared MS/MS	97	NSSYFVEWIPNNVK	iTRAQ4plex@N-term; iTRAQ4plex(K)@14
gi|115529301; gi|115313563	hypothetical protein LOC767746 [Danio rerio] ; Zgc:153426 [Danio rerio]	57.6577	no quant - weak signal	97	NSSYFVEWIPNNVK	iTRAQ4plex@N-term; iTRAQ4plex(K)@14
gi|115529301; gi|115313563	hypothetical protein LOC767746 [Danio rerio] ; Zgc:153426 [Danio rerio]	57.6577	no quant	96	NSSYFVEWIPNNVK	iTRAQ4plex@N-term; Deamidated(N)@1; Deamidated(N)@11; iTRAQ4plex(K)@14
gi|115529301; gi|115313563	hypothetical protein LOC767746 [Danio rerio] ; Zgc:153426 [Danio rerio]	57.6577	auto - shared MS/MS	91	NSSYFVEWIPNNVK	iTRAQ4plex@N-term; Deamidated(N)@1; Deamidated(N)@11; iTRAQ4plex(K)@14
gi|115529301; gi|115313563	hypothetical protein LOC767746 [Danio rerio] ; Zgc:153426 [Danio rerio]	57.6577	no quant - weak signal	87	NSSYFVEWIPNNVK	iTRAQ4plex@N-term; iTRAQ4plex(K)@14
gi|115529301; gi|115313563	hypothetical protein LOC767746 [Danio rerio] ; Zgc:153426 [Danio rerio]	57.6577	auto - shared MS/MS	84	NSSYFVEWIPNNVK	iTRAQ4plex@N-term; iTRAQ4plex(K)@14
gi|115529301; gi|115313563	hypothetical protein LOC767746 [Danio rerio] ; Zgc:153426 [Danio rerio]	57.6577	auto - shared MS/MS	84	NSSYFVEWIPNNVK	iTRAQ4plex@N-term; iTRAQ4plex(K)@14
gi|115529301; gi|115313563	hypothetical protein LOC767746 [Danio rerio] ; Zgc:153426 [Danio rerio]	57.6577	no quant - weak signal	82	NSSYFVEWIPNNVK	iTRAQ4plex@N-term; iTRAQ4plex(K)@14
gi|115529301; gi|115313563	hypothetical protein LOC767746 [Danio rerio] ; Zgc:153426 [Danio rerio]	57.6577	no quant - weak signal	81	NSSYFVEWIPNNVK	iTRAQ4plex@N-term; Deamidated(N)@1; Deamidated(N)@11; iTRAQ4plex(K)@14
gi|115529301; gi|115313563	hypothetical protein LOC767746 [Danio rerio] ; Zgc:153426 [Danio rerio]	57.6577	no quant - weak signal	80	NSSYFVEWIPNNVK	iTRAQ4plex@N-term; iTRAQ4plex(K)@14
gi|115529301; gi|115313563	hypothetical protein LOC767746 [Danio rerio] ; Zgc:153426 [Danio rerio]	57.6577	no quant - weak signal	77	NSSYFVEWIPNNVK	iTRAQ4plex@N-term; iTRAQ4plex(K)@14
gi|115529301; gi|115313563	hypothetical protein LOC767746 [Danio rerio] ; Zgc:153426 [Danio rerio]	57.6577	no quant - weak signal	77	NSSYFVEWIPNNVK	iTRAQ4plex@N-term; iTRAQ4plex(K)@14
gi|115529301; gi|115313563	hypothetical protein LOC767746 [Danio rerio] ; Zgc:153426 [Danio rerio]	57.6577	no quant - weak signal	77	NSSYFVEWIPNNVK	iTRAQ4plex@N-term; iTRAQ4plex(K)@14
gi|115529301; gi|115313563	hypothetical protein LOC767746 [Danio rerio] ; Zgc:153426 [Danio rerio]	57.6577	no quant - weak signal	70	NSSYFVEWIPNNVK	iTRAQ4plex@N-term; Deamidated(N)@1; iTRAQ4plex(K)@14
gi|115529301; gi|115313563	hypothetical protein LOC767746 [Danio rerio] ; Zgc:153426 [Danio rerio]	57.6577	no quant - weak signal	69	NSSYFVEWIPNNVK	iTRAQ4plex@N-term; Dioxidation(W)@8; iTRAQ4plex(K)@14
gi|115529301; gi|115313563	hypothetical protein LOC767746 [Danio rerio] ; Zgc:153426 [Danio rerio]	57.6577	no quant - weak signal	58	NSSYFVEWIPNNVK	iTRAQ4plex@N-term; iTRAQ4plex(K)@14
gi|115529301; gi|115313563	hypothetical protein LOC767746 [Danio rerio] ; Zgc:153426 [Danio rerio]	57.6577	no quant - weak signal	50	NSSYFVEWIPNNVK	iTRAQ4plex@N-term; iTRAQ4plex(K)@14
gi|115529301; gi|115313563	hypothetical protein LOC767746 [Danio rerio] ; Zgc:153426 [Danio rerio]	57.6577	no quant - weak signal	40	NSSYFVEWIPNNVK	iTRAQ4plex@N-term; iTRAQ4plex(K)@14
gi|115529301; gi|115313563	hypothetical protein LOC767746 [Danio rerio] ; Zgc:153426 [Danio rerio]	57.6577	no quant	40	NSSYFVEWIPNNVK	iTRAQ4plex@N-term; iTRAQ4plex(K)@14
gi|115529301; gi|115313563	hypothetical protein LOC767746 [Danio rerio] ; Zgc:153426 [Danio rerio]	57.6577	auto - shared MS/MS	39	NSSYFVEWIPNNVK	iTRAQ4plex@N-term; iTRAQ4plex(K)@14
gi|115529301; gi|115313563	hypothetical protein LOC767746 [Danio rerio] ; Zgc:153426 [Danio rerio]	57.6577	no quant - weak signal	29	NSSYFVEWIPNNVK	iTRAQ4plex@N-term; iTRAQ4plex(Y)@4; Deamidated(N)@11; iTRAQ4plex(K)@14
gi|115529301; gi|115313563	hypothetical protein LOC767746 [Danio rerio] ; Zgc:153426 [Danio rerio]	57.6577	no quant - weak signal	15	NSSYFVEWIPNNVK	iTRAQ4plex@N-term; Deamidated(N)@1; iTRAQ4plex(Y)@4; iTRAQ4plex(K)@14
gi|115529301; gi|115313563	hypothetical protein LOC767746 [Danio rerio] ; Zgc:153426 [Danio rerio]	57.6577	no quant - weak signal	8	NSSYFVEWIPNNVK	iTRAQ4plex@N-term; iTRAQ4plex(K)@14
gi|115529301; gi|115313563	hypothetical protein LOC767746 [Danio rerio] ; Zgc:153426 [Danio rerio]	57.6577	auto - shared MS/MS	7	NSSYFVEWIPNNVK	iTRAQ4plex@N-term; iTRAQ4plex(K)@14
gi|115529301; gi|115313563	hypothetical protein LOC767746 [Danio rerio] ; Zgc:153426 [Danio rerio]	57.6577	auto - shared MS/MS	2	NSSYFVEWIPNNVK	iTRAQ4plex@N-term; iTRAQ4plex(K)@14
gi|115529301; gi|115313563	hypothetical protein LOC767746 [Danio rerio] ; Zgc:153426 [Danio rerio]	57.6577	no quant - weak signal	2	NSSYFVEWIPNNVK	iTRAQ4plex@N-term; iTRAQ4plex(Y)@4; Deamidated(N)@12; iTRAQ4plex(K)@14
gi|115529301; gi|115313563	hypothetical protein LOC767746 [Danio rerio] ; Zgc:153426 [Danio rerio]	57.6577	no quant - weak signal	1	NSSYFVEWIPNNVK	iTRAQ4plex@N-term; iTRAQ4plex(K)@14
gi|115529301; gi|115313563	hypothetical protein LOC767746 [Danio rerio] ; Zgc:153426 [Danio rerio]	57.6577	no quant - weak signal	0	NSSYFVEWIPNNVK	No iTRAQ4plex@N-term; Deamidated(N)@11; iTRAQ4plex(K)@14
gi|115529301; gi|115313563	hypothetical protein LOC767746 [Danio rerio] ; Zgc:153426 [Danio rerio]	57.6577	no quant - weak signal	0	NSSYFVEWIPNNVK	iTRAQ4plex@N-term; Deamidated(N)@1; iTRAQ4plex(K)@14
gi|115529301; gi|115313563	hypothetical protein LOC767746 [Danio rerio] ; Zgc:153426 [Danio rerio]	57.6577	no quant - weak signal	0	NSSYFVEWIPNNVK	No iTRAQ4plex@N-term; iTRAQ4plex(K)@14
gi|115529301; gi|115313563	hypothetical protein LOC767746 [Danio rerio] ; Zgc:153426 [Danio rerio]	57.6577	no quant - weak signal	0	RSLSVPELTQQMFDAK	No iTRAQ4plex@N-term; Deamidated(Q)@10; iTRAQ4plex(K)@16
gi|115529301; gi|115313563	hypothetical protein LOC767746 [Danio rerio] ; Zgc:153426 [Danio rerio]	57.6577	auto - low confidence	0	RSLSVPELTQQMFDAK	No iTRAQ4plex@N-term; iTRAQ4plex(K)@16
gi|115529301; gi|115313563	hypothetical protein LOC767746 [Danio rerio] ; Zgc:153426 [Danio rerio]	57.6577	auto - low confidence	0	SGPFGQIFR	No iTRAQ4plex@N-term
gi|115529301; gi|115313563	hypothetical protein LOC767746 [Danio rerio] ; Zgc:153426 [Danio rerio]	57.6577	auto - shared MS/MS	99	SLGGGTGSGMGTLLISK	iTRAQ4plex@N-term; iTRAQ4plex(K)@17
gi|115529301; gi|115313563	hypothetical protein LOC767746 [Danio rerio] ; Zgc:153426 [Danio rerio]	57.6577	auto - shared MS/MS	2	SLSVPELTQQMFDAK	iTRAQ4plex@N-term; Ser->Oxoalanine(S)@1; iTRAQ4plex(K)@15
gi|115529301; gi|115313563	hypothetical protein LOC767746 [Danio rerio] ; Zgc:153426 [Danio rerio]	57.6577	auto - shared MS/MS	2	SLSVPELTQQMFDAK	iTRAQ4plex@N-term; Ser->Val@1; iTRAQ4plex(K)@15
gi|115529301; gi|115313563	hypothetical protein LOC767746 [Danio rerio] ; Zgc:153426 [Danio rerio]	57.6577	auto - shared MS/MS	2	SLSVPELTQQMFDAK	iTRAQ4plex@N-term; Ser->Val@1; iTRAQ4plex(K)@15
gi|115529301; gi|115313563	hypothetical protein LOC767746 [Danio rerio] ; Zgc:153426 [Danio rerio]	57.6577	no quant - weak signal	2	SLSVPELTQQMFDAK	iTRAQ4plex@N-term; Ser->Val@1; iTRAQ4plex(K)@15
gi|115529301; gi|115313563	hypothetical protein LOC767746 [Danio rerio] ; Zgc:153426 [Danio rerio]	57.6577	no quant - weak signal	1	SLSVPELTQQMFDAK	iTRAQ4plex@N-term; Leu->Pro@2; iTRAQ4plex(K)@15
gi|115529301; gi|115313563	hypothetical protein LOC767746 [Danio rerio] ; Zgc:153426 [Danio rerio]	57.6577	no quant - weak signal	0	SLSVPELTQQMFDAK	iTRAQ4plex@N-term; Oxidation(P)@5; Deamidated(Q)@9; iTRAQ4plex(K)@15
gi|115529301; gi|115313563	hypothetical protein LOC767746 [Danio rerio] ; Zgc:153426 [Danio rerio]	57.6577	no quant - weak signal	99	TAVCDIPPR	iTRAQ4plex@N-term; Methylthio(C)@4
gi|115529301; gi|115313563	hypothetical protein LOC767746 [Danio rerio] ; Zgc:153426 [Danio rerio]	57.6577	no quant - weak signal	99	TAVCDIPPR	iTRAQ4plex@N-term; Methylthio(C)@4
gi|115529301; gi|115313563	hypothetical protein LOC767746 [Danio rerio] ; Zgc:153426 [Danio rerio]	57.6577	no quant - weak signal	99	TAVCDIPPR	iTRAQ4plex@N-term; Methylthio(C)@4
gi|115529301; gi|115313563	hypothetical protein LOC767746 [Danio rerio] ; Zgc:153426 [Danio rerio]	57.6577	no quant - weak signal	99	TAVCDIPPR	iTRAQ4plex@N-term; Methylthio(C)@4
gi|115529301; gi|115313563	hypothetical protein LOC767746 [Danio rerio] ; Zgc:153426 [Danio rerio]	57.6577	auto - shared MS/MS	99	TAVCDIPPR	iTRAQ4plex@N-term; Methylthio(C)@4
gi|115529301; gi|115313563	hypothetical protein LOC767746 [Danio rerio] ; Zgc:153426 [Danio rerio]	57.6577	auto - shared MS/MS	99	TAVCDIPPR	iTRAQ4plex@N-term; Methylthio(C)@4
gi|115529301; gi|115313563	hypothetical protein LOC767746 [Danio rerio] ; Zgc:153426 [Danio rerio]	57.6577	no quant - weak signal	99	TAVCDIPPR	iTRAQ4plex@N-term; Methylthio(C)@4
gi|115529301; gi|115313563	hypothetical protein LOC767746 [Danio rerio] ; Zgc:153426 [Danio rerio]	57.6577	no quant - weak signal	99	TAVCDIPPR	iTRAQ4plex@N-term; Methylthio(C)@4
gi|115529301; gi|115313563	hypothetical protein LOC767746 [Danio rerio] ; Zgc:153426 [Danio rerio]	57.6577	no quant - weak signal	99	TAVCDIPPR	iTRAQ4plex@N-term; Methylthio(C)@4
gi|115529301; gi|115313563	hypothetical protein LOC767746 [Danio rerio] ; Zgc:153426 [Danio rerio]	57.6577	no quant - weak signal	99	TAVCDIPPR	iTRAQ4plex@N-term; Methylthio(C)@4
gi|115529301; gi|115313563	hypothetical protein LOC767746 [Danio rerio] ; Zgc:153426 [Danio rerio]	57.6577	auto - shared MS/MS	99	TAVCDIPPR	iTRAQ4plex@N-term; Methylthio(C)@4
gi|115529301; gi|115313563	hypothetical protein LOC767746 [Danio rerio] ; Zgc:153426 [Danio rerio]	57.6577	auto - shared MS/MS	99	TAVCDIPPR	iTRAQ4plex@N-term; Methylthio(C)@4
gi|115529301; gi|115313563	hypothetical protein LOC767746 [Danio rerio] ; Zgc:153426 [Danio rerio]	57.6577	auto - shared MS/MS	99	TAVCDIPPR	iTRAQ4plex@N-term; Methylthio(C)@4
gi|115529301; gi|115313563	hypothetical protein LOC767746 [Danio rerio] ; Zgc:153426 [Danio rerio]	57.6577	auto - shared MS/MS	99	TAVCDIPPR	iTRAQ4plex@N-term; Methylthio(C)@4
gi|115529301; gi|115313563	hypothetical protein LOC767746 [Danio rerio] ; Zgc:153426 [Danio rerio]	57.6577	auto - shared MS/MS	99	TAVCDIPPR	iTRAQ4plex@N-term; Methylthio(C)@4
gi|115529301; gi|115313563	hypothetical protein LOC767746 [Danio rerio] ; Zgc:153426 [Danio rerio]	57.6577	auto - shared MS/MS	99	TAVCDIPPR	iTRAQ4plex@N-term; Methylthio(C)@4
gi|115529301; gi|115313563	hypothetical protein LOC767746 [Danio rerio] ; Zgc:153426 [Danio rerio]	57.6577	auto - shared MS/MS	99	TAVCDIPPR	iTRAQ4plex@N-term; Methylthio(C)@4
gi|115529301; gi|115313563	hypothetical protein LOC767746 [Danio rerio] ; Zgc:153426 [Danio rerio]	57.6577	auto - shared MS/MS	99	TAVCDIPPR	iTRAQ4plex@N-term; Methylthio(C)@4
gi|115529301; gi|115313563	hypothetical protein LOC767746 [Danio rerio] ; Zgc:153426 [Danio rerio]	57.6577	no quant - weak signal	98	TAVCDIPPR	iTRAQ4plex@N-term; Methylthio(C)@4
gi|115529301; gi|115313563	hypothetical protein LOC767746 [Danio rerio] ; Zgc:153426 [Danio rerio]	57.6577	no quant - weak signal	98	TAVCDIPPR	iTRAQ4plex@N-term; Methylthio(C)@4
gi|115529301; gi|115313563	hypothetical protein LOC767746 [Danio rerio] ; Zgc:153426 [Danio rerio]	57.6577	auto - shared MS/MS	98	TAVCDIPPR	iTRAQ4plex@N-term; Methylthio(C)@4
gi|115529301; gi|115313563	hypothetical protein LOC767746 [Danio rerio] ; Zgc:153426 [Danio rerio]	57.6577	auto - shared MS/MS	89	TAVCDIPPR	iTRAQ4plex@N-term; Methylthio(C)@4
gi|115529301; gi|115313563	hypothetical protein LOC767746 [Danio rerio] ; Zgc:153426 [Danio rerio]	57.6577	no quant - weak signal	62	TAVCDIPPR	iTRAQ4plex@N-term; Methylthio(C)@4
gi|115529301; gi|115313563	hypothetical protein LOC767746 [Danio rerio] ; Zgc:153426 [Danio rerio]	57.6577	no quant - weak signal	62	TAVCDIPPR	iTRAQ4plex@N-term; Methylthio(C)@4
gi|115529301; gi|115313563	hypothetical protein LOC767746 [Danio rerio] ; Zgc:153426 [Danio rerio]	57.6577	no quant - weak signal	61	TAVCDIPPR	iTRAQ4plex@N-term; Methylthio(C)@4
gi|115529301; gi|115313563	hypothetical protein LOC767746 [Danio rerio] ; Zgc:153426 [Danio rerio]	57.6577	no quant - weak signal	53	TAVCDIPPR	iTRAQ4plex@N-term; Methylthio(C)@4
gi|115529301; gi|115313563	hypothetical protein LOC767746 [Danio rerio] ; Zgc:153426 [Danio rerio]	57.6577	no quant - weak signal	29	TAVCDIPPR	Delta:H(2)C(2)@N-term; Methylthio(C)@4
gi|115529301; gi|115313563	hypothetical protein LOC767746 [Danio rerio] ; Zgc:153426 [Danio rerio]	57.6577	no quant - weak signal	12	TAVCDIPPR	Delta:H(2)C(2)@N-term; Methylthio(C)@4
gi|115529301; gi|115313563	hypothetical protein LOC767746 [Danio rerio] ; Zgc:153426 [Danio rerio]	57.6577	no quant	6	TAVCDIPPR	Delta:H(2)C(2)@N-term; Methylthio(C)@4
gi|115529301; gi|115313563	hypothetical protein LOC767746 [Danio rerio] ; Zgc:153426 [Danio rerio]	57.6577	no quant - weak signal	5	TAVCDIPPR	Delta:H(2)C(2)@N-term; Methylthio(C)@4
gi|115529301; gi|115313563	hypothetical protein LOC767746 [Danio rerio] ; Zgc:153426 [Danio rerio]	57.6577	no quant - weak signal	5	TAVCDIPPR	Delta:H(2)C(2)@N-term; Methylthio(C)@4
gi|115529301; gi|115313563	hypothetical protein LOC767746 [Danio rerio] ; Zgc:153426 [Danio rerio]	57.6577	no quant	0	TAVCDIPPR	No iTRAQ4plex@N-term; Methylthio(C)@4
gi|115529301; gi|115313563	hypothetical protein LOC767746 [Danio rerio] ; Zgc:153426 [Danio rerio]	57.6577	no quant	0	TAVCDIPPR	No iTRAQ4plex@N-term; Methylthio(C)@4
gi|115529301; gi|115313563	hypothetical protein LOC767746 [Danio rerio] ; Zgc:153426 [Danio rerio]	57.6577	no quant - weak signal	0	TAVCDIPPR	No iTRAQ4plex@N-term; Methylthio(C)@4
gi|115529301; gi|115313563	hypothetical protein LOC767746 [Danio rerio] ; Zgc:153426 [Danio rerio]	57.6577	no quant	0	TAVCDIPPR	No iTRAQ4plex@N-term; Methylthio(C)@4
gi|115529301; gi|115313563	hypothetical protein LOC767746 [Danio rerio] ; Zgc:153426 [Danio rerio]	57.6577	no quant - weak signal	0	TAVCDIPPR	Delta:H(2)C(2)@N-term; Methylthio(C)@4
gi|115529301; gi|115313563	hypothetical protein LOC767746 [Danio rerio] ; Zgc:153426 [Danio rerio]	57.6577	no quant - weak signal	0	TAVCDIPPR	Delta:H(2)C(2)@N-term; Methylthio(C)@4
gi|115529301; gi|115313563	hypothetical protein LOC767746 [Danio rerio] ; Zgc:153426 [Danio rerio]	57.6577	auto - low confidence	0	TAVCDIPPR	iTRAQ4plex@N-term; Methylthio(C)@4
gi|115529301; gi|115313563	hypothetical protein LOC767746 [Danio rerio] ; Zgc:153426 [Danio rerio]	57.6577	auto - shared MS/MS	5	YLTVAAVFR	iTRAQ4plex@N-term; Val->Leu@7
gi|115529301; gi|115313563	hypothetical protein LOC767746 [Danio rerio] ; Zgc:153426 [Danio rerio]	57.6577	no quant - weak signal	4	YLTVAAVFR	No iTRAQ4plex@N-term
gi|115529301; gi|115313563	hypothetical protein LOC767746 [Danio rerio] ; Zgc:153426 [Danio rerio]	57.6577	no quant	0	YLTVAAVFR	No iTRAQ4plex@N-term; Val->Leu@7
gi|1703244; gi|1143277	Fructose-bisphosphate aldolase C (Brain-type aldolase) ; aldolase C [Carassius auratus]	70.2479	auto - shared MS/MS	99	AATEEFLK	iTRAQ4plex@N-term; iTRAQ4plex(K)@8
gi|1703244; gi|1143277	Fructose-bisphosphate aldolase C (Brain-type aldolase) ; aldolase C [Carassius auratus]	70.2479	auto	99	ADDGTPFAK	iTRAQ4plex@N-term; iTRAQ4plex(K)@9
gi|1703244; gi|1143277	Fructose-bisphosphate aldolase C (Brain-type aldolase) ; aldolase C [Carassius auratus]	70.2479	no quant	99	AEANGLAAQGK	iTRAQ4plex@N-term; Deamidated(N)@4; iTRAQ4plex(K)@11
gi|1703244; gi|1143277	Fructose-bisphosphate aldolase C (Brain-type aldolase) ; aldolase C [Carassius auratus]	70.2479	no quant - weak signal	99	ALQASALSAWR	iTRAQ4plex@N-term; Dioxidation(W)@10
gi|1703244; gi|1143277	Fructose-bisphosphate aldolase C (Brain-type aldolase) ; aldolase C [Carassius auratus]	70.2479	no quant - weak signal	99	FSNQEIAMATVTALR	iTRAQ4plex@N-term; Deamidated(N)@3; Oxidation(M)@8
gi|1703244; gi|1143277	Fructose-bisphosphate aldolase C (Brain-type aldolase) ; aldolase C [Carassius auratus]	70.2479	no quant - weak signal	99	GILAADESTGSMAK	iTRAQ4plex@N-term; Cation:Na(E)@7; iTRAQ4plex(K)@14
gi|1703244; gi|1143277	Fructose-bisphosphate aldolase C (Brain-type aldolase) ; aldolase C [Carassius auratus]	70.2479	no quant - weak signal	99	GVVPLAGTNGETTTQGLDGLSER	iTRAQ4plex@N-term; Glu->Phe@11
gi|1703244; gi|1143277	Fructose-bisphosphate aldolase C (Brain-type aldolase) ; aldolase C [Carassius auratus]	70.2479	no quant - weak signal	99	LNPIGVENTEENR	iTRAQ4plex@N-term
gi|1703244; gi|1143277	Fructose-bisphosphate aldolase C (Brain-type aldolase) ; aldolase C [Carassius auratus]	70.2479	auto - shared MS/MS	99	LNPIGVENTEENRR	iTRAQ4plex@N-term
gi|1703244; gi|1143277	Fructose-bisphosphate aldolase C (Brain-type aldolase) ; aldolase C [Carassius auratus]	70.2479	no quant - weak signal	99	PIGVENTEENRR	iTRAQ4plex@N-term
gi|1703244; gi|1143277	Fructose-bisphosphate aldolase C (Brain-type aldolase) ; aldolase C [Carassius auratus]	70.2479	auto - shared MS/MS	99	QLLFTADER	iTRAQ4plex@N-term
gi|1703244; gi|1143277	Fructose-bisphosphate aldolase C (Brain-type aldolase) ; aldolase C [Carassius auratus]	70.2479	no quant	99	RAEANGLAAQGK	iTRAQ4plex@N-term; Deamidated(N)@5; iTRAQ4plex(K)@12
gi|1703244; gi|1143277	Fructose-bisphosphate aldolase C (Brain-type aldolase) ; aldolase C [Carassius auratus]	70.2479	no quant	99	RLNPIGVENTEENR	iTRAQ4plex@N-term
gi|1703244; gi|1143277	Fructose-bisphosphate aldolase C (Brain-type aldolase) ; aldolase C [Carassius auratus]	70.2479	auto	99	THQYPALTTEQK	Protein Terminal Acetyl@N-term; iTRAQ4plex(K)@12
gi|1703244; gi|1143277	Fructose-bisphosphate aldolase C (Brain-type aldolase) ; aldolase C [Carassius auratus]	70.2479	no quant - weak signal	99	YASICQQNGIVPIVEPEILPDGDHDLK	iTRAQ4plex@N-term; Methylthio(C)@5; Deamidated(N)@8; iTRAQ4plex(K)@27
gi|1703244; gi|1143277	Fructose-bisphosphate aldolase C (Brain-type aldolase) ; aldolase C [Carassius auratus]	70.2479	no quant - weak signal	99	YVSSGMDGSAGQSLYVANHAY	iTRAQ4plex@N-term; Oxidation(M)@6; iTRAQ4plex(Y)@21
gi|1703244; gi|1143277	Fructose-bisphosphate aldolase C (Brain-type aldolase) ; aldolase C [Carassius auratus]	70.2479	auto - shared MS/MS	95	GIVVGIK	iTRAQ4plex@N-term; iTRAQ4plex(K)@7
gi|1703244; gi|1143277	Fructose-bisphosphate aldolase C (Brain-type aldolase) ; aldolase C [Carassius auratus]	70.2479	auto - shared MS/MS	91	VLAACYK	iTRAQ4plex@N-term; Methylthio(C)@5; iTRAQ4plex(K)@7
gi|1703244; gi|1143277	Fructose-bisphosphate aldolase C (Brain-type aldolase) ; aldolase C [Carassius auratus]	70.2479	no quant - weak signal	76	ELQDIAQR	iTRAQ4plex@N-term
gi|1703244; gi|1143277	Fructose-bisphosphate aldolase C (Brain-type aldolase) ; aldolase C [Carassius auratus]	70.2479	no quant - weak signal	75	IVAPGK	iTRAQ4plex@N-term; iTRAQ4plex(K)@6
gi|1703244; gi|1143277	Fructose-bisphosphate aldolase C (Brain-type aldolase) ; aldolase C [Carassius auratus]	70.2479	no quant	70	AGTNGETTTQGLDGLSER	iTRAQ4plex@N-term; Deamidated(N)@4
gi|1703244; gi|1143277	Fructose-bisphosphate aldolase C (Brain-type aldolase) ; aldolase C [Carassius auratus]	70.2479	no quant	70	TNGETTTQGLDGLSER	iTRAQ4plex@N-term; Deamidated(N)@2
gi|1703244; gi|1143277	Fructose-bisphosphate aldolase C (Brain-type aldolase) ; aldolase C [Carassius auratus]	70.2479	auto - shared MS/MS	36	CQYVTEK	iTRAQ4plex@N-term; Methylthio(C)@1; iTRAQ4plex(K)@7
gi|1703244; gi|1143277	Fructose-bisphosphate aldolase C (Brain-type aldolase) ; aldolase C [Carassius auratus]	70.2479	no quant - weak signal	14	ISETSPSELAIMENANVLAR	iTRAQ4plex@N-term; Methyl(S)@5; Deamidated(N)@14
gi|1703244; gi|1143277	Fructose-bisphosphate aldolase C (Brain-type aldolase) ; aldolase C [Carassius auratus]	70.2479	no quant - weak signal	7	RELQDIAQR	No iTRAQ4plex@N-term; Methyl(E)@2
gi|1703244; gi|1143277	Fructose-bisphosphate aldolase C (Brain-type aldolase) ; aldolase C [Carassius auratus]	70.2479	no quant	7	VDKGVVPLAGTNGETTTQGLDGLSER	iTRAQ4plex@N-term; iTRAQ4plex(K)@3
gi|1703244; gi|1143277	Fructose-bisphosphate aldolase C (Brain-type aldolase) ; aldolase C [Carassius auratus]	70.2479	auto - shared MS/MS	4.67836	CAQYK	iTRAQ4plex@N-term; Methylthio(C)@1; iTRAQ4plex(K)@5
gi|1703244; gi|1143277	Fructose-bisphosphate aldolase C (Brain-type aldolase) ; aldolase C [Carassius auratus]	70.2479	no quant - weak signal	1.02608	ENANVLAR	No iTRAQ4plex@N-term; Oxidation(N)@2; Deamidated(N)@4
gi|1703244; gi|1143277	Fructose-bisphosphate aldolase C (Brain-type aldolase) ; aldolase C [Carassius auratus]	70.2479	auto - shared MS/MS	99	AATEEFLK	iTRAQ4plex@N-term; iTRAQ4plex(K)@8
gi|1703244; gi|1143277	Fructose-bisphosphate aldolase C (Brain-type aldolase) ; aldolase C [Carassius auratus]	70.2479	auto - shared MS/MS	99	AATEEFLK	iTRAQ4plex@N-term; iTRAQ4plex(K)@8
gi|1703244; gi|1143277	Fructose-bisphosphate aldolase C (Brain-type aldolase) ; aldolase C [Carassius auratus]	70.2479	auto - shared MS/MS	99	AATEEFLK	iTRAQ4plex@N-term; iTRAQ4plex(K)@8
gi|1703244; gi|1143277	Fructose-bisphosphate aldolase C (Brain-type aldolase) ; aldolase C [Carassius auratus]	70.2479	no quant - weak signal	14	AATEEFLK	No iTRAQ4plex@N-term; iTRAQ4plex(K)@8
gi|1703244; gi|1143277	Fructose-bisphosphate aldolase C (Brain-type aldolase) ; aldolase C [Carassius auratus]	70.2479	auto - shared MS/MS	2	AATEEFLK	No iTRAQ4plex@N-term; iTRAQ4plex(K)@8
gi|1703244; gi|1143277	Fructose-bisphosphate aldolase C (Brain-type aldolase) ; aldolase C [Carassius auratus]	70.2479	no quant - weak signal	93	ADDGTPFAK	iTRAQ4plex@N-term; iTRAQ4plex(K)@9
gi|1703244; gi|1143277	Fructose-bisphosphate aldolase C (Brain-type aldolase) ; aldolase C [Carassius auratus]	70.2479	auto	16	ADDGTPFAK	iTRAQ4plex@N-term; iTRAQ4plex(K)@9
gi|1703244; gi|1143277	Fructose-bisphosphate aldolase C (Brain-type aldolase) ; aldolase C [Carassius auratus]	70.2479	no quant - weak signal	0	ADDGTPFAK	No iTRAQ4plex@N-term; iTRAQ4plex(K)@9
gi|1703244; gi|1143277	Fructose-bisphosphate aldolase C (Brain-type aldolase) ; aldolase C [Carassius auratus]	70.2479	no quant - weak signal	0	ADDGTPFAK	No iTRAQ4plex@N-term; iTRAQ4plex(K)@9
gi|1703244; gi|1143277	Fructose-bisphosphate aldolase C (Brain-type aldolase) ; aldolase C [Carassius auratus]	70.2479	no quant - weak signal	83	AEANGLAAQGK	iTRAQ4plex@N-term; Deamidated(N)@4; iTRAQ4plex(K)@11
gi|1703244; gi|1143277	Fructose-bisphosphate aldolase C (Brain-type aldolase) ; aldolase C [Carassius auratus]	70.2479	no quant - weak signal	99	ALQASALSAWR	iTRAQ4plex@N-term
gi|1703244; gi|1143277	Fructose-bisphosphate aldolase C (Brain-type aldolase) ; aldolase C [Carassius auratus]	70.2479	auto - shared MS/MS	99	ALQASALSAWR	iTRAQ4plex@N-term
gi|1703244; gi|1143277	Fructose-bisphosphate aldolase C (Brain-type aldolase) ; aldolase C [Carassius auratus]	70.2479	auto - shared MS/MS	99	ALQASALSAWR	iTRAQ4plex@N-term
gi|1703244; gi|1143277	Fructose-bisphosphate aldolase C (Brain-type aldolase) ; aldolase C [Carassius auratus]	70.2479	no quant - weak signal	86	ALQASALSAWR	iTRAQ4plex@N-term
gi|1703244; gi|1143277	Fructose-bisphosphate aldolase C (Brain-type aldolase) ; aldolase C [Carassius auratus]	70.2479	no quant - weak signal	7	ALQASALSAWR	iTRAQ4plex@N-term; Ser->Asp@8
gi|1703244; gi|1143277	Fructose-bisphosphate aldolase C (Brain-type aldolase) ; aldolase C [Carassius auratus]	70.2479	no quant	7	ALQASALSAWR	iTRAQ4plex@N-term; Ser->Asp@8
gi|1703244; gi|1143277	Fructose-bisphosphate aldolase C (Brain-type aldolase) ; aldolase C [Carassius auratus]	70.2479	auto - shared MS/MS	7	ALQASALSAWR	iTRAQ4plex@N-term; Ser->Asp@8
gi|1703244; gi|1143277	Fructose-bisphosphate aldolase C (Brain-type aldolase) ; aldolase C [Carassius auratus]	70.2479	auto - shared MS/MS	6	ALQASALSAWR	iTRAQ4plex@N-term; Ser->Asn@8
gi|1703244; gi|1143277	Fructose-bisphosphate aldolase C (Brain-type aldolase) ; aldolase C [Carassius auratus]	70.2479	auto - shared MS/MS	6	ALQASALSAWR	iTRAQ4plex@N-term; Ser->Asn@8
gi|1703244; gi|1143277	Fructose-bisphosphate aldolase C (Brain-type aldolase) ; aldolase C [Carassius auratus]	70.2479	auto - shared MS/MS	4	ALQASALSAWR	iTRAQ4plex@N-term; Ser->Asn@8; Dioxidation(W)@10
gi|1703244; gi|1143277	Fructose-bisphosphate aldolase C (Brain-type aldolase) ; aldolase C [Carassius auratus]	70.2479	no quant - weak signal	0	ALTFSYGRALQASALSAWR	No iTRAQ4plex@N-term
gi|1703244; gi|1143277	Fructose-bisphosphate aldolase C (Brain-type aldolase) ; aldolase C [Carassius auratus]	70.2479	no quant - weak signal	0	CAQYK	iTRAQ4plex@N-term; Methylthio(C)@1; iTRAQ4plex(K)@5
gi|1703244; gi|1143277	Fructose-bisphosphate aldolase C (Brain-type aldolase) ; aldolase C [Carassius auratus]	70.2479	no quant - weak signal	0	DGADFAK	No iTRAQ4plex@N-term; Gly->Pro@2; iTRAQ4plex(K)@7
gi|1703244; gi|1143277	Fructose-bisphosphate aldolase C (Brain-type aldolase) ; aldolase C [Carassius auratus]	70.2479	auto	51	ELQDIAQR	iTRAQ4plex@N-term
gi|1703244; gi|1143277	Fructose-bisphosphate aldolase C (Brain-type aldolase) ; aldolase C [Carassius auratus]	70.2479	no quant - weak signal	51	ELQDIAQR	iTRAQ4plex@N-term
gi|1703244; gi|1143277	Fructose-bisphosphate aldolase C (Brain-type aldolase) ; aldolase C [Carassius auratus]	70.2479	auto	51	ELQDIAQR	iTRAQ4plex@N-term
gi|1703244; gi|1143277	Fructose-bisphosphate aldolase C (Brain-type aldolase) ; aldolase C [Carassius auratus]	70.2479	auto	50	ELQDIAQR	iTRAQ4plex@N-term
gi|1703244; gi|1143277	Fructose-bisphosphate aldolase C (Brain-type aldolase) ; aldolase C [Carassius auratus]	70.2479	no quant	47	ELQDIAQR	iTRAQ4plex@N-term
gi|1703244; gi|1143277	Fructose-bisphosphate aldolase C (Brain-type aldolase) ; aldolase C [Carassius auratus]	70.2479	auto	10	ELQDIAQR	iTRAQ4plex@N-term
gi|1703244; gi|1143277	Fructose-bisphosphate aldolase C (Brain-type aldolase) ; aldolase C [Carassius auratus]	70.2479	no quant	5	ELQDIAQR	iTRAQ4plex@N-term
gi|1703244; gi|1143277	Fructose-bisphosphate aldolase C (Brain-type aldolase) ; aldolase C [Carassius auratus]	70.2479	no quant - weak signal	4	ELQDIAQR	iTRAQ4plex@N-term; Cation:Na(D)@4
gi|1703244; gi|1143277	Fructose-bisphosphate aldolase C (Brain-type aldolase) ; aldolase C [Carassius auratus]	70.2479	no quant - weak signal	0	ELQDIAQR	iTRAQ4plex@N-term; Deamidated(Q)@7
gi|1703244; gi|1143277	Fructose-bisphosphate aldolase C (Brain-type aldolase) ; aldolase C [Carassius auratus]	70.2479	no quant - weak signal	0	ELQDIAQR	iTRAQ4plex@N-term; Deamidated(Q)@3
gi|1703244; gi|1143277	Fructose-bisphosphate aldolase C (Brain-type aldolase) ; aldolase C [Carassius auratus]	70.2479	no quant - weak signal	0	ELQDIAQR	iTRAQ4plex@N-term; Deamidated(Q)@7; Oxidation(R)@8
gi|1703244; gi|1143277	Fructose-bisphosphate aldolase C (Brain-type aldolase) ; aldolase C [Carassius auratus]	70.2479	no quant - weak signal	0	ELQDIAQR	iTRAQ4plex@N-term; Deamidated(Q)@7
gi|1703244; gi|1143277	Fructose-bisphosphate aldolase C (Brain-type aldolase) ; aldolase C [Carassius auratus]	70.2479	no quant	0	ELQDIAQR	No iTRAQ4plex@N-term
gi|1703244; gi|1143277	Fructose-bisphosphate aldolase C (Brain-type aldolase) ; aldolase C [Carassius auratus]	70.2479	no quant - weak signal	0	ELQDIAQR	Delta:H(2)C(2)@N-term
gi|1703244; gi|1143277	Fructose-bisphosphate aldolase C (Brain-type aldolase) ; aldolase C [Carassius auratus]	70.2479	no quant	0	ELQDIAQR	iTRAQ4plex@N-term; Deamidated(Q)@3; Deamidated(Q)@7
gi|1703244; gi|1143277	Fructose-bisphosphate aldolase C (Brain-type aldolase) ; aldolase C [Carassius auratus]	70.2479	auto - low confidence	0	ELQDIAQR	iTRAQ4plex@N-term
gi|1703244; gi|1143277	Fructose-bisphosphate aldolase C (Brain-type aldolase) ; aldolase C [Carassius auratus]	70.2479	auto - low confidence	0	ELQDIAQR	iTRAQ4plex@N-term; Deamidated(Q)@3
gi|1703244; gi|1143277	Fructose-bisphosphate aldolase C (Brain-type aldolase) ; aldolase C [Carassius auratus]	70.2479	no quant	99	FSNQEIAMATVTALR	iTRAQ4plex@N-term; Oxidation(M)@8
gi|1703244; gi|1143277	Fructose-bisphosphate aldolase C (Brain-type aldolase) ; aldolase C [Carassius auratus]	70.2479	no quant - weak signal	99	FSNQEIAMATVTALR	iTRAQ4plex@N-term; Deamidated(N)@3
gi|1703244; gi|1143277	Fructose-bisphosphate aldolase C (Brain-type aldolase) ; aldolase C [Carassius auratus]	70.2479	auto	99	FSNQEIAMATVTALR	iTRAQ4plex@N-term; Oxidation(M)@8
gi|1703244; gi|1143277	Fructose-bisphosphate aldolase C (Brain-type aldolase) ; aldolase C [Carassius auratus]	70.2479	auto	99	FSNQEIAMATVTALR	iTRAQ4plex@N-term
gi|1703244; gi|1143277	Fructose-bisphosphate aldolase C (Brain-type aldolase) ; aldolase C [Carassius auratus]	70.2479	no quant - weak signal	99	FSNQEIAMATVTALR	iTRAQ4plex@N-term
gi|1703244; gi|1143277	Fructose-bisphosphate aldolase C (Brain-type aldolase) ; aldolase C [Carassius auratus]	70.2479	no quant - weak signal	99	FSNQEIAMATVTALR	iTRAQ4plex@N-term
gi|1703244; gi|1143277	Fructose-bisphosphate aldolase C (Brain-type aldolase) ; aldolase C [Carassius auratus]	70.2479	no quant - weak signal	97	FSNQEIAMATVTALR	iTRAQ4plex@N-term
gi|1703244; gi|1143277	Fructose-bisphosphate aldolase C (Brain-type aldolase) ; aldolase C [Carassius auratus]	70.2479	no quant	89	FSNQEIAMATVTALR	iTRAQ4plex@N-term
gi|1703244; gi|1143277	Fructose-bisphosphate aldolase C (Brain-type aldolase) ; aldolase C [Carassius auratus]	70.2479	no quant	83	FSNQEIAMATVTALR	iTRAQ4plex@N-term
gi|1703244; gi|1143277	Fructose-bisphosphate aldolase C (Brain-type aldolase) ; aldolase C [Carassius auratus]	70.2479	no quant	71	FSNQEIAMATVTALR	No iTRAQ4plex@N-term
gi|1703244; gi|1143277	Fructose-bisphosphate aldolase C (Brain-type aldolase) ; aldolase C [Carassius auratus]	70.2479	no quant - weak signal	49	FSNQEIAMATVTALR	iTRAQ4plex@N-term; Oxidation(F)@1; Deamidated(Q)@4
gi|1703244; gi|1143277	Fructose-bisphosphate aldolase C (Brain-type aldolase) ; aldolase C [Carassius auratus]	70.2479	auto - shared MS/MS	49	FSNQEIAMATVTALR	iTRAQ4plex@N-term; Oxidation(F)@1; Deamidated(Q)@4; Oxidation(M)@8
gi|1703244; gi|1143277	Fructose-bisphosphate aldolase C (Brain-type aldolase) ; aldolase C [Carassius auratus]	70.2479	auto - shared MS/MS	49	FSNQEIAMATVTALR	iTRAQ4plex@N-term; Oxidation(F)@1; Deamidated(Q)@4
gi|1703244; gi|1143277	Fructose-bisphosphate aldolase C (Brain-type aldolase) ; aldolase C [Carassius auratus]	70.2479	no quant - weak signal	48	FSNQEIAMATVTALR	iTRAQ4plex@N-term; Oxidation(F)@1; Deamidated(N)@3; Deamidated(Q)@4
gi|1703244; gi|1143277	Fructose-bisphosphate aldolase C (Brain-type aldolase) ; aldolase C [Carassius auratus]	70.2479	no quant - weak signal	46	FSNQEIAMATVTALR	iTRAQ4plex@N-term; Oxidation(F)@1; Deamidated(N)@3; Deamidated(Q)@4
gi|1703244; gi|1143277	Fructose-bisphosphate aldolase C (Brain-type aldolase) ; aldolase C [Carassius auratus]	70.2479	no quant - weak signal	37	FSNQEIAMATVTALR	iTRAQ4plex@N-term
gi|1703244; gi|1143277	Fructose-bisphosphate aldolase C (Brain-type aldolase) ; aldolase C [Carassius auratus]	70.2479	no quant - weak signal	28	FSNQEIAMATVTALR	iTRAQ4plex@N-term
gi|1703244; gi|1143277	Fructose-bisphosphate aldolase C (Brain-type aldolase) ; aldolase C [Carassius auratus]	70.2479	no quant	23	FSNQEIAMATVTALR	iTRAQ4plex@N-term; Oxidation(F)@1; Deamidated(N)@3; Deamidated(Q)@4; Oxidation(M)@8
gi|1703244; gi|1143277	Fructose-bisphosphate aldolase C (Brain-type aldolase) ; aldolase C [Carassius auratus]	70.2479	no quant - weak signal	8	FSNQEIAMATVTALR	iTRAQ4plex@N-term
gi|1703244; gi|1143277	Fructose-bisphosphate aldolase C (Brain-type aldolase) ; aldolase C [Carassius auratus]	70.2479	auto - shared MS/MS	8	FSNQEIAMATVTALR	iTRAQ4plex@N-term
gi|1703244; gi|1143277	Fructose-bisphosphate aldolase C (Brain-type aldolase) ; aldolase C [Carassius auratus]	70.2479	no quant - weak signal	8	FSNQEIAMATVTALR	iTRAQ4plex@N-term
gi|1703244; gi|1143277	Fructose-bisphosphate aldolase C (Brain-type aldolase) ; aldolase C [Carassius auratus]	70.2479	auto - shared MS/MS	5	FSNQEIAMATVTALR	iTRAQ4plex@N-term
gi|1703244; gi|1143277	Fructose-bisphosphate aldolase C (Brain-type aldolase) ; aldolase C [Carassius auratus]	70.2479	auto - low confidence	0	FSNQEIAMATVTALR	iTRAQ4plex@N-term
gi|1703244; gi|1143277	Fructose-bisphosphate aldolase C (Brain-type aldolase) ; aldolase C [Carassius auratus]	70.2479	no quant - weak signal	0	FSNQEIAMATVTALR	iTRAQ4plex@N-term
gi|1703244; gi|1143277	Fructose-bisphosphate aldolase C (Brain-type aldolase) ; aldolase C [Carassius auratus]	70.2479	no quant - weak signal	0	FSNQEIAMATVTALR	iTRAQ4plex@N-term; Deamidated(Q)@4
gi|1703244; gi|1143277	Fructose-bisphosphate aldolase C (Brain-type aldolase) ; aldolase C [Carassius auratus]	70.2479	no quant - weak signal	99	GILAADESTGSMAK	iTRAQ4plex@N-term; Dioxidation(M)@12; iTRAQ4plex(K)@14
gi|1703244; gi|1143277	Fructose-bisphosphate aldolase C (Brain-type aldolase) ; aldolase C [Carassius auratus]	70.2479	no quant - weak signal	99	GILAADESTGSMAK	iTRAQ4plex@N-term; Oxidation(M)@12; iTRAQ4plex(K)@14
gi|1703244; gi|1143277	Fructose-bisphosphate aldolase C (Brain-type aldolase) ; aldolase C [Carassius auratus]	70.2479	no quant - weak signal	99	GILAADESTGSMAK	iTRAQ4plex@N-term; iTRAQ4plex(K)@14
gi|1703244; gi|1143277	Fructose-bisphosphate aldolase C (Brain-type aldolase) ; aldolase C [Carassius auratus]	70.2479	no quant	99	GILAADESTGSMAK	iTRAQ4plex@N-term; Oxidation(M)@12; iTRAQ4plex(K)@14
gi|1703244; gi|1143277	Fructose-bisphosphate aldolase C (Brain-type aldolase) ; aldolase C [Carassius auratus]	70.2479	no quant	99	GILAADESTGSMAK	iTRAQ4plex@N-term; Oxidation(M)@12; iTRAQ4plex(K)@14
gi|1703244; gi|1143277	Fructose-bisphosphate aldolase C (Brain-type aldolase) ; aldolase C [Carassius auratus]	70.2479	no quant	99	GILAADESTGSMAK	iTRAQ4plex@N-term; Oxidation(M)@12; iTRAQ4plex(K)@14
gi|1703244; gi|1143277	Fructose-bisphosphate aldolase C (Brain-type aldolase) ; aldolase C [Carassius auratus]	70.2479	auto - shared MS/MS	99	GILAADESTGSMAK	iTRAQ4plex@N-term; Oxidation(M)@12; iTRAQ4plex(K)@14
gi|1703244; gi|1143277	Fructose-bisphosphate aldolase C (Brain-type aldolase) ; aldolase C [Carassius auratus]	70.2479	auto - shared MS/MS	99	GILAADESTGSMAK	iTRAQ4plex@N-term; iTRAQ4plex(K)@14
gi|1703244; gi|1143277	Fructose-bisphosphate aldolase C (Brain-type aldolase) ; aldolase C [Carassius auratus]	70.2479	auto - shared MS/MS	99	GILAADESTGSMAK	iTRAQ4plex@N-term; iTRAQ4plex(K)@14
gi|1703244; gi|1143277	Fructose-bisphosphate aldolase C (Brain-type aldolase) ; aldolase C [Carassius auratus]	70.2479	auto - shared MS/MS	99	GILAADESTGSMAK	iTRAQ4plex@N-term; iTRAQ4plex(K)@14
gi|1703244; gi|1143277	Fructose-bisphosphate aldolase C (Brain-type aldolase) ; aldolase C [Carassius auratus]	70.2479	auto - shared MS/MS	99	GILAADESTGSMAK	iTRAQ4plex@N-term; iTRAQ4plex(K)@14
gi|1703244; gi|1143277	Fructose-bisphosphate aldolase C (Brain-type aldolase) ; aldolase C [Carassius auratus]	70.2479	no quant - weak signal	88	GILAADESTGSMAK	iTRAQ4plex@N-term; iTRAQ4plex(S)@11; Oxidation(M)@12; iTRAQ4plex(K)@14
gi|1703244; gi|1143277	Fructose-bisphosphate aldolase C (Brain-type aldolase) ; aldolase C [Carassius auratus]	70.2479	auto - shared MS/MS	87	GILAADESTGSMAK	iTRAQ4plex@N-term; iTRAQ4plex(T)@9; iTRAQ4plex(K)@14
gi|1703244; gi|1143277	Fructose-bisphosphate aldolase C (Brain-type aldolase) ; aldolase C [Carassius auratus]	70.2479	auto	59	GILAADESTGSMAK	iTRAQ4plex@N-term; iTRAQ4plex(K)@14
gi|1703244; gi|1143277	Fructose-bisphosphate aldolase C (Brain-type aldolase) ; aldolase C [Carassius auratus]	70.2479	no quant - weak signal	6	GILAADESTGSMAK	iTRAQ4plex@N-term; Met->Val@12; iTRAQ4plex(K)@14
gi|1703244; gi|1143277	Fructose-bisphosphate aldolase C (Brain-type aldolase) ; aldolase C [Carassius auratus]	70.2479	auto - shared MS/MS	6	GILAADESTGSMAK	iTRAQ4plex@N-term; Met->Val@12; iTRAQ4plex(K)@14
gi|1703244; gi|1143277	Fructose-bisphosphate aldolase C (Brain-type aldolase) ; aldolase C [Carassius auratus]	70.2479	no quant - weak signal	1	GILAADESTGSMAK	iTRAQ4plex@N-term; Ser->Oxoalanine(S)@8; Oxidation(M)@12; iTRAQ4plex(K)@14
gi|1703244; gi|1143277	Fructose-bisphosphate aldolase C (Brain-type aldolase) ; aldolase C [Carassius auratus]	70.2479	auto - shared MS/MS	94	GIVVGIK	iTRAQ4plex@N-term; iTRAQ4plex(K)@7
gi|1703244; gi|1143277	Fructose-bisphosphate aldolase C (Brain-type aldolase) ; aldolase C [Carassius auratus]	70.2479	auto - shared MS/MS	92	GIVVGIK	iTRAQ4plex@N-term; iTRAQ4plex(K)@7
gi|1703244; gi|1143277	Fructose-bisphosphate aldolase C (Brain-type aldolase) ; aldolase C [Carassius auratus]	70.2479	auto - shared MS/MS	90	GIVVGIK	iTRAQ4plex@N-term; iTRAQ4plex(K)@7
gi|1703244; gi|1143277	Fructose-bisphosphate aldolase C (Brain-type aldolase) ; aldolase C [Carassius auratus]	70.2479	auto - shared MS/MS	89	GIVVGIK	iTRAQ4plex@N-term; iTRAQ4plex(K)@7
gi|1703244; gi|1143277	Fructose-bisphosphate aldolase C (Brain-type aldolase) ; aldolase C [Carassius auratus]	70.2479	auto - shared MS/MS	64	GIVVGIK	iTRAQ4plex@N-term; iTRAQ4plex(K)@7
gi|1703244; gi|1143277	Fructose-bisphosphate aldolase C (Brain-type aldolase) ; aldolase C [Carassius auratus]	70.2479	auto - shared MS/MS	64	GIVVGIK	iTRAQ4plex@N-term; iTRAQ4plex(K)@7
gi|1703244; gi|1143277	Fructose-bisphosphate aldolase C (Brain-type aldolase) ; aldolase C [Carassius auratus]	70.2479	no quant - weak signal	61	GIVVGIK	iTRAQ4plex@N-term; iTRAQ4plex(K)@7
gi|1703244; gi|1143277	Fructose-bisphosphate aldolase C (Brain-type aldolase) ; aldolase C [Carassius auratus]	70.2479	auto - shared MS/MS	56	GIVVGIK	iTRAQ4plex@N-term; iTRAQ4plex(K)@7
gi|1703244; gi|1143277	Fructose-bisphosphate aldolase C (Brain-type aldolase) ; aldolase C [Carassius auratus]	70.2479	auto - shared MS/MS	47	GIVVGIK	iTRAQ4plex@N-term; iTRAQ4plex(K)@7
gi|1703244; gi|1143277	Fructose-bisphosphate aldolase C (Brain-type aldolase) ; aldolase C [Carassius auratus]	70.2479	no quant	99	GVVPLAGTNGETTTQGLDGLSER	iTRAQ4plex@N-term; Deamidated(Q)@15; Dehydrated(E)@22
gi|1703244; gi|1143277	Fructose-bisphosphate aldolase C (Brain-type aldolase) ; aldolase C [Carassius auratus]	70.2479	no quant	90	GVVPLAGTNGETTTQGLDGLSER	iTRAQ4plex@N-term; Deamidated(Q)@15
gi|1703244; gi|1143277	Fructose-bisphosphate aldolase C (Brain-type aldolase) ; aldolase C [Carassius auratus]	70.2479	no quant	75	GVVPLAGTNGETTTQGLDGLSER	iTRAQ4plex@N-term
gi|1703244; gi|1143277	Fructose-bisphosphate aldolase C (Brain-type aldolase) ; aldolase C [Carassius auratus]	70.2479	no quant	73	GVVPLAGTNGETTTQGLDGLSER	iTRAQ4plex@N-term; Cation:Na(E)@11
gi|1703244; gi|1143277	Fructose-bisphosphate aldolase C (Brain-type aldolase) ; aldolase C [Carassius auratus]	70.2479	no quant - weak signal	70	GVVPLAGTNGETTTQGLDGLSER	iTRAQ4plex@N-term; Deamidated(N)@9; Deamidated(Q)@15
gi|1703244; gi|1143277	Fructose-bisphosphate aldolase C (Brain-type aldolase) ; aldolase C [Carassius auratus]	70.2479	no quant	70	GVVPLAGTNGETTTQGLDGLSER	iTRAQ4plex@N-term; Deamidated(N)@9; Dehydrated(T)@12
gi|1703244; gi|1143277	Fructose-bisphosphate aldolase C (Brain-type aldolase) ; aldolase C [Carassius auratus]	70.2479	no quant	70	GVVPLAGTNGETTTQGLDGLSER	iTRAQ4plex@N-term; Deamidated(N)@9; Dehydrated(E)@22
gi|1703244; gi|1143277	Fructose-bisphosphate aldolase C (Brain-type aldolase) ; aldolase C [Carassius auratus]	70.2479	no quant - weak signal	70	GVVPLAGTNGETTTQGLDGLSER	iTRAQ4plex@N-term; Deamidated(N)@9; Deamidated(Q)@15
gi|1703244; gi|1143277	Fructose-bisphosphate aldolase C (Brain-type aldolase) ; aldolase C [Carassius auratus]	70.2479	no quant - weak signal	70	GVVPLAGTNGETTTQGLDGLSER	iTRAQ4plex@N-term; Deamidated(N)@9; Deamidated(Q)@15
gi|1703244; gi|1143277	Fructose-bisphosphate aldolase C (Brain-type aldolase) ; aldolase C [Carassius auratus]	70.2479	no quant	70	GVVPLAGTNGETTTQGLDGLSER	iTRAQ4plex@N-term; Deamidated(N)@9; Dehydrated(E)@22
gi|1703244; gi|1143277	Fructose-bisphosphate aldolase C (Brain-type aldolase) ; aldolase C [Carassius auratus]	70.2479	no quant	70	GVVPLAGTNGETTTQGLDGLSER	iTRAQ4plex@N-term; Deamidated(N)@9; Dehydrated(T)@12
gi|1703244; gi|1143277	Fructose-bisphosphate aldolase C (Brain-type aldolase) ; aldolase C [Carassius auratus]	70.2479	no quant - weak signal	70	GVVPLAGTNGETTTQGLDGLSER	iTRAQ4plex@N-term; Deamidated(N)@9; Dehydrated(E)@11
gi|1703244; gi|1143277	Fructose-bisphosphate aldolase C (Brain-type aldolase) ; aldolase C [Carassius auratus]	70.2479	no quant - weak signal	70	GVVPLAGTNGETTTQGLDGLSER	iTRAQ4plex@N-term; Deamidated(N)@9; Dehydrated(T)@13
gi|1703244; gi|1143277	Fructose-bisphosphate aldolase C (Brain-type aldolase) ; aldolase C [Carassius auratus]	70.2479	no quant	70	GVVPLAGTNGETTTQGLDGLSER	iTRAQ4plex@N-term; Deamidated(N)@9; Dehydrated(E)@22
gi|1703244; gi|1143277	Fructose-bisphosphate aldolase C (Brain-type aldolase) ; aldolase C [Carassius auratus]	70.2479	no quant	68	GVVPLAGTNGETTTQGLDGLSER	iTRAQ4plex@N-term; Deamidated(N)@9
gi|1703244; gi|1143277	Fructose-bisphosphate aldolase C (Brain-type aldolase) ; aldolase C [Carassius auratus]	70.2479	no quant	68	GVVPLAGTNGETTTQGLDGLSER	iTRAQ4plex@N-term; Deamidated(N)@9
gi|1703244; gi|1143277	Fructose-bisphosphate aldolase C (Brain-type aldolase) ; aldolase C [Carassius auratus]	70.2479	no quant	68	GVVPLAGTNGETTTQGLDGLSER	iTRAQ4plex@N-term; Deamidated(N)@9
gi|1703244; gi|1143277	Fructose-bisphosphate aldolase C (Brain-type aldolase) ; aldolase C [Carassius auratus]	70.2479	no quant	68	GVVPLAGTNGETTTQGLDGLSER	iTRAQ4plex@N-term; Deamidated(N)@9
gi|1703244; gi|1143277	Fructose-bisphosphate aldolase C (Brain-type aldolase) ; aldolase C [Carassius auratus]	70.2479	no quant	68	GVVPLAGTNGETTTQGLDGLSER	iTRAQ4plex@N-term; Deamidated(N)@9
gi|1703244; gi|1143277	Fructose-bisphosphate aldolase C (Brain-type aldolase) ; aldolase C [Carassius auratus]	70.2479	no quant - weak signal	68	GVVPLAGTNGETTTQGLDGLSER	iTRAQ4plex@N-term; Deamidated(N)@9
gi|1703244; gi|1143277	Fructose-bisphosphate aldolase C (Brain-type aldolase) ; aldolase C [Carassius auratus]	70.2479	no quant	68	GVVPLAGTNGETTTQGLDGLSER	iTRAQ4plex@N-term; Deamidated(N)@9
gi|1703244; gi|1143277	Fructose-bisphosphate aldolase C (Brain-type aldolase) ; aldolase C [Carassius auratus]	70.2479	no quant	68	GVVPLAGTNGETTTQGLDGLSER	iTRAQ4plex@N-term; Deamidated(N)@9
gi|1703244; gi|1143277	Fructose-bisphosphate aldolase C (Brain-type aldolase) ; aldolase C [Carassius auratus]	70.2479	no quant - weak signal	68	GVVPLAGTNGETTTQGLDGLSER	iTRAQ4plex@N-term; Deamidated(N)@9
gi|1703244; gi|1143277	Fructose-bisphosphate aldolase C (Brain-type aldolase) ; aldolase C [Carassius auratus]	70.2479	no quant - weak signal	68	GVVPLAGTNGETTTQGLDGLSER	iTRAQ4plex@N-term; Deamidated(N)@9
gi|1703244; gi|1143277	Fructose-bisphosphate aldolase C (Brain-type aldolase) ; aldolase C [Carassius auratus]	70.2479	no quant - weak signal	68	GVVPLAGTNGETTTQGLDGLSER	iTRAQ4plex@N-term; Deamidated(N)@9
gi|1703244; gi|1143277	Fructose-bisphosphate aldolase C (Brain-type aldolase) ; aldolase C [Carassius auratus]	70.2479	no quant - weak signal	68	GVVPLAGTNGETTTQGLDGLSER	iTRAQ4plex@N-term; Deamidated(N)@9
gi|1703244; gi|1143277	Fructose-bisphosphate aldolase C (Brain-type aldolase) ; aldolase C [Carassius auratus]	70.2479	no quant	68	GVVPLAGTNGETTTQGLDGLSER	iTRAQ4plex@N-term; Deamidated(N)@9
gi|1703244; gi|1143277	Fructose-bisphosphate aldolase C (Brain-type aldolase) ; aldolase C [Carassius auratus]	70.2479	no quant	68	GVVPLAGTNGETTTQGLDGLSER	iTRAQ4plex@N-term; Deamidated(N)@9
gi|1703244; gi|1143277	Fructose-bisphosphate aldolase C (Brain-type aldolase) ; aldolase C [Carassius auratus]	70.2479	no quant - weak signal	68	GVVPLAGTNGETTTQGLDGLSER	iTRAQ4plex@N-term; Deamidated(N)@9
gi|1703244; gi|1143277	Fructose-bisphosphate aldolase C (Brain-type aldolase) ; aldolase C [Carassius auratus]	70.2479	no quant	68	GVVPLAGTNGETTTQGLDGLSER	iTRAQ4plex@N-term; Deamidated(N)@9
gi|1703244; gi|1143277	Fructose-bisphosphate aldolase C (Brain-type aldolase) ; aldolase C [Carassius auratus]	70.2479	no quant	68	GVVPLAGTNGETTTQGLDGLSER	iTRAQ4plex@N-term; Deamidated(N)@9
gi|1703244; gi|1143277	Fructose-bisphosphate aldolase C (Brain-type aldolase) ; aldolase C [Carassius auratus]	70.2479	no quant	68	GVVPLAGTNGETTTQGLDGLSER	iTRAQ4plex@N-term; Deamidated(N)@9
gi|1703244; gi|1143277	Fructose-bisphosphate aldolase C (Brain-type aldolase) ; aldolase C [Carassius auratus]	70.2479	no quant	67	GVVPLAGTNGETTTQGLDGLSER	iTRAQ4plex@N-term; Deamidated(N)@9
gi|1703244; gi|1143277	Fructose-bisphosphate aldolase C (Brain-type aldolase) ; aldolase C [Carassius auratus]	70.2479	no quant - weak signal	67	GVVPLAGTNGETTTQGLDGLSER	iTRAQ4plex@N-term; Deamidated(N)@9
gi|1703244; gi|1143277	Fructose-bisphosphate aldolase C (Brain-type aldolase) ; aldolase C [Carassius auratus]	70.2479	no quant - weak signal	67	GVVPLAGTNGETTTQGLDGLSER	iTRAQ4plex@N-term; Deamidated(N)@9
gi|1703244; gi|1143277	Fructose-bisphosphate aldolase C (Brain-type aldolase) ; aldolase C [Carassius auratus]	70.2479	no quant - weak signal	67	GVVPLAGTNGETTTQGLDGLSER	iTRAQ4plex@N-term; Deamidated(N)@9
gi|1703244; gi|1143277	Fructose-bisphosphate aldolase C (Brain-type aldolase) ; aldolase C [Carassius auratus]	70.2479	no quant - weak signal	67	GVVPLAGTNGETTTQGLDGLSER	iTRAQ4plex@N-term; Deamidated(N)@9
gi|1703244; gi|1143277	Fructose-bisphosphate aldolase C (Brain-type aldolase) ; aldolase C [Carassius auratus]	70.2479	no quant - weak signal	67	GVVPLAGTNGETTTQGLDGLSER	iTRAQ4plex@N-term; Deamidated(N)@9
gi|1703244; gi|1143277	Fructose-bisphosphate aldolase C (Brain-type aldolase) ; aldolase C [Carassius auratus]	70.2479	no quant - weak signal	67	GVVPLAGTNGETTTQGLDGLSER	iTRAQ4plex@N-term; Deamidated(N)@9
gi|1703244; gi|1143277	Fructose-bisphosphate aldolase C (Brain-type aldolase) ; aldolase C [Carassius auratus]	70.2479	no quant	67	GVVPLAGTNGETTTQGLDGLSER	iTRAQ4plex@N-term; Deamidated(N)@9
gi|1703244; gi|1143277	Fructose-bisphosphate aldolase C (Brain-type aldolase) ; aldolase C [Carassius auratus]	70.2479	no quant	67	GVVPLAGTNGETTTQGLDGLSER	iTRAQ4plex@N-term; Deamidated(N)@9
gi|1703244; gi|1143277	Fructose-bisphosphate aldolase C (Brain-type aldolase) ; aldolase C [Carassius auratus]	70.2479	no quant	67	GVVPLAGTNGETTTQGLDGLSER	iTRAQ4plex@N-term; Deamidated(N)@9
gi|1703244; gi|1143277	Fructose-bisphosphate aldolase C (Brain-type aldolase) ; aldolase C [Carassius auratus]	70.2479	no quant - weak signal	65	GVVPLAGTNGETTTQGLDGLSER	iTRAQ4plex@N-term; Deamidated(N)@9
gi|1703244; gi|1143277	Fructose-bisphosphate aldolase C (Brain-type aldolase) ; aldolase C [Carassius auratus]	70.2479	no quant - weak signal	65	GVVPLAGTNGETTTQGLDGLSER	iTRAQ4plex@N-term; Deamidated(N)@9
gi|1703244; gi|1143277	Fructose-bisphosphate aldolase C (Brain-type aldolase) ; aldolase C [Carassius auratus]	70.2479	auto - shared MS/MS	65	GVVPLAGTNGETTTQGLDGLSER	iTRAQ4plex@N-term; Deamidated(N)@9
gi|1703244; gi|1143277	Fructose-bisphosphate aldolase C (Brain-type aldolase) ; aldolase C [Carassius auratus]	70.2479	no quant - weak signal	65	GVVPLAGTNGETTTQGLDGLSER	iTRAQ4plex@N-term; Deamidated(N)@9
gi|1703244; gi|1143277	Fructose-bisphosphate aldolase C (Brain-type aldolase) ; aldolase C [Carassius auratus]	70.2479	auto - shared MS/MS	65	GVVPLAGTNGETTTQGLDGLSER	iTRAQ4plex@N-term; Deamidated(N)@9
gi|1703244; gi|1143277	Fructose-bisphosphate aldolase C (Brain-type aldolase) ; aldolase C [Carassius auratus]	70.2479	no quant	3	GVVPLAGTNGETTTQGLDGLSER	iTRAQ4plex@N-term; Deamidated(N)@9; Ser->Tyr@21
gi|1703244; gi|1143277	Fructose-bisphosphate aldolase C (Brain-type aldolase) ; aldolase C [Carassius auratus]	70.2479	no quant - weak signal	3	GVVPLAGTNGETTTQGLDGLSER	iTRAQ4plex@N-term; Deamidated(N)@9; Ser->Tyr@21
gi|1703244; gi|1143277	Fructose-bisphosphate aldolase C (Brain-type aldolase) ; aldolase C [Carassius auratus]	70.2479	no quant - weak signal	3	GVVPLAGTNGETTTQGLDGLSER	iTRAQ4plex@N-term; Deamidated(N)@9; Ser->Tyr@21
gi|1703244; gi|1143277	Fructose-bisphosphate aldolase C (Brain-type aldolase) ; aldolase C [Carassius auratus]	70.2479	no quant	2	GVVPLAGTNGETTTQGLDGLSER	iTRAQ4plex@N-term; Ser->Tyr@21
gi|1703244; gi|1143277	Fructose-bisphosphate aldolase C (Brain-type aldolase) ; aldolase C [Carassius auratus]	70.2479	no quant	14	ISETSPSELAIMENANVLAR	Delta:H(2)C(2)@N-term; Methyl(S)@5
gi|1703244; gi|1143277	Fructose-bisphosphate aldolase C (Brain-type aldolase) ; aldolase C [Carassius auratus]	70.2479	no quant - weak signal	14	ISETSPSELAIMENANVLAR	iTRAQ4plex@N-term; Methyl(S)@5; Oxidation(M)@12; Deamidated(N)@14
gi|1703244; gi|1143277	Fructose-bisphosphate aldolase C (Brain-type aldolase) ; aldolase C [Carassius auratus]	70.2479	no quant - weak signal	14	ISETSPSELAIMENANVLAR	iTRAQ4plex@N-term; Methyl(S)@5; Deamidated(N)@14
gi|1703244; gi|1143277	Fructose-bisphosphate aldolase C (Brain-type aldolase) ; aldolase C [Carassius auratus]	70.2479	auto - shared MS/MS	14	ISETSPSELAIMENANVLAR	iTRAQ4plex@N-term; Methyl(S)@5; Oxidation(M)@12
gi|1703244; gi|1143277	Fructose-bisphosphate aldolase C (Brain-type aldolase) ; aldolase C [Carassius auratus]	70.2479	auto	14	ISETSPSELAIMENANVLAR	iTRAQ4plex@N-term; Methyl(S)@5
gi|1703244; gi|1143277	Fructose-bisphosphate aldolase C (Brain-type aldolase) ; aldolase C [Carassius auratus]	70.2479	no quant - weak signal	14	ISETSPSELAIMENANVLAR	iTRAQ4plex@N-term; Methyl(S)@5
gi|1703244; gi|1143277	Fructose-bisphosphate aldolase C (Brain-type aldolase) ; aldolase C [Carassius auratus]	70.2479	auto	14	ISETSPSELAIMENANVLAR	iTRAQ4plex@N-term; Methyl(S)@5; Deamidated(N)@14
gi|1703244; gi|1143277	Fructose-bisphosphate aldolase C (Brain-type aldolase) ; aldolase C [Carassius auratus]	70.2479	no quant	13	ISETSPSELAIMENANVLAR	No iTRAQ4plex@N-term; Methyl(E)@3
gi|1703244; gi|1143277	Fructose-bisphosphate aldolase C (Brain-type aldolase) ; aldolase C [Carassius auratus]	70.2479	auto - low confidence	0	IVAPGK	iTRAQ4plex@N-term; Oxidation(P)@4; iTRAQ4plex(K)@6
gi|1703244; gi|1143277	Fructose-bisphosphate aldolase C (Brain-type aldolase) ; aldolase C [Carassius auratus]	70.2479	no quant	99	LNPIGVENTEENR	No iTRAQ4plex@N-term
gi|1703244; gi|1143277	Fructose-bisphosphate aldolase C (Brain-type aldolase) ; aldolase C [Carassius auratus]	70.2479	no quant - weak signal	99	LNPIGVENTEENR	iTRAQ4plex@N-term; Deamidated(N)@8
gi|1703244; gi|1143277	Fructose-bisphosphate aldolase C (Brain-type aldolase) ; aldolase C [Carassius auratus]	70.2479	auto - shared MS/MS	99	LNPIGVENTEENR	iTRAQ4plex@N-term
gi|1703244; gi|1143277	Fructose-bisphosphate aldolase C (Brain-type aldolase) ; aldolase C [Carassius auratus]	70.2479	no quant	98	LNPIGVENTEENR	iTRAQ4plex@N-term
gi|1703244; gi|1143277	Fructose-bisphosphate aldolase C (Brain-type aldolase) ; aldolase C [Carassius auratus]	70.2479	auto	54	LNPIGVENTEENR	iTRAQ4plex@N-term
gi|1703244; gi|1143277	Fructose-bisphosphate aldolase C (Brain-type aldolase) ; aldolase C [Carassius auratus]	70.2479	no quant - weak signal	20	LNPIGVENTEENR	Delta:H(2)C(2)@N-term
gi|1703244; gi|1143277	Fructose-bisphosphate aldolase C (Brain-type aldolase) ; aldolase C [Carassius auratus]	70.2479	auto	99	LNPIGVENTEENRR	iTRAQ4plex@N-term
gi|1703244; gi|1143277	Fructose-bisphosphate aldolase C (Brain-type aldolase) ; aldolase C [Carassius auratus]	70.2479	auto - shared MS/MS	99	LNPIGVENTEENRR	iTRAQ4plex@N-term; Deamidated(N)@8
gi|1703244; gi|1143277	Fructose-bisphosphate aldolase C (Brain-type aldolase) ; aldolase C [Carassius auratus]	70.2479	no quant - weak signal	99	LNPIGVENTEENRR	iTRAQ4plex@N-term; Deamidated(N)@8
gi|1703244; gi|1143277	Fructose-bisphosphate aldolase C (Brain-type aldolase) ; aldolase C [Carassius auratus]	70.2479	no quant - weak signal	99	LNPIGVENTEENRR	iTRAQ4plex@N-term; Deamidated(N)@12
gi|1703244; gi|1143277	Fructose-bisphosphate aldolase C (Brain-type aldolase) ; aldolase C [Carassius auratus]	70.2479	no quant - weak signal	98	LNPIGVENTEENRR	iTRAQ4plex@N-term
gi|1703244; gi|1143277	Fructose-bisphosphate aldolase C (Brain-type aldolase) ; aldolase C [Carassius auratus]	70.2479	auto - shared MS/MS	98	LNPIGVENTEENRR	iTRAQ4plex@N-term
gi|1703244; gi|1143277	Fructose-bisphosphate aldolase C (Brain-type aldolase) ; aldolase C [Carassius auratus]	70.2479	no quant - weak signal	81	LNPIGVENTEENRR	No iTRAQ4plex@N-term
gi|1703244; gi|1143277	Fructose-bisphosphate aldolase C (Brain-type aldolase) ; aldolase C [Carassius auratus]	70.2479	no quant	77	LNPIGVENTEENRR	No iTRAQ4plex@N-term
gi|1703244; gi|1143277	Fructose-bisphosphate aldolase C (Brain-type aldolase) ; aldolase C [Carassius auratus]	70.2479	no quant - weak signal	0	LNPIGVENTEENRR	No iTRAQ4plex@N-term
gi|1703244; gi|1143277	Fructose-bisphosphate aldolase C (Brain-type aldolase) ; aldolase C [Carassius auratus]	70.2479	auto - low confidence	0	LNPIGVENTEENRR	No iTRAQ4plex@N-term; Deamidated(N)@2
gi|1703244; gi|1143277	Fructose-bisphosphate aldolase C (Brain-type aldolase) ; aldolase C [Carassius auratus]	70.2479	no quant - weak signal	0	LNPIGVENTEENRR	No iTRAQ4plex@N-term
gi|1703244; gi|1143277	Fructose-bisphosphate aldolase C (Brain-type aldolase) ; aldolase C [Carassius auratus]	70.2479	no quant - weak signal	0	LNPIGVENTEENRR	iTRAQ4plex@N-term
gi|1703244; gi|1143277	Fructose-bisphosphate aldolase C (Brain-type aldolase) ; aldolase C [Carassius auratus]	70.2479	no quant - weak signal	98	QLLFTADER	iTRAQ4plex@N-term
gi|1703244; gi|1143277	Fructose-bisphosphate aldolase C (Brain-type aldolase) ; aldolase C [Carassius auratus]	70.2479	no quant - weak signal	97	QLLFTADER	iTRAQ4plex@N-term
[truncated: 18,469 more rows]
